# Supplementary material for: 1,3-Diallyl-1H-anthra[1,2-d]imidazole-2,6,11(3H)-trione
Source: Acta Crystallogr Sect E Struct Rep Online. 2010 Jun 26;66(Pt 7):o1851. doi: 10.1107/S1600536810024748 (PMC3007069; doi:10.1107/S1600536810024748)
Supplement: Supplementary file 2 [file e-66-o1851-Isup2.hkl]

# 
# h,k,l, Fc-squared, Fo-squared, sigma(Fo-squared) and status flag 
# 
data_I
_shelx_title '  P21/c' 
_shelx_refln_list_code          4 
_shelx_F_calc_maximum      365.06 
_exptl_crystal_F_000       720.00 
_reflns_d_resolution_high  0.7107 
 
loop_ 
 _symmetry_equiv_pos_as_xyz 
 'x, y, z' 
 '-x, y+1/2, -z+1/2' 
 '-x, -y, -z' 
 'x, -y-1/2, z-1/2' 
 
_cell_length_a     7.8539 
_cell_length_b    11.5822 
_cell_length_c    18.1455 
_cell_angle_alpha  90.000 
_cell_angle_beta   93.537 
_cell_angle_gamma  90.000 
 
_shelx_F_squared_multiplier     1.000 
 
loop_ 
 _refln_index_h 
 _refln_index_k 
 _refln_index_l 
 _refln_F_squared_calc 
 _refln_F_squared_meas 
 _refln_F_squared_sigma 
 _refln_observed_status 
   1   0   0     3257.09     2078.43    111.15 o 
   2   0   0     6122.16     6369.08    102.59 o 
   3   0   0       23.48       19.08      1.28 o 
   4   0   0     1138.37     1217.68     18.38 o 
   5   0   0       62.59       71.52      3.02 o 
   6   0   0       19.88       18.55      1.58 o 
   7   0   0       20.47       20.31      2.40 o 
   8   0   0        3.30        2.09      2.07 o 
   9   0   0       13.21        7.23      2.83 o 
  10   0   0       11.86       16.77      5.55 o 
  11   0   0        0.71        0.52      3.05 o 
   1   1   0     1073.72     1054.25     12.67 o 
   2   1   0     5101.91     5141.00     57.55 o 
   3   1   0     3506.53     3606.57     66.35 o 
   4   1   0      319.05      344.69      4.73 o 
   5   1   0      289.15      295.59      4.62 o 
   6   1   0        4.20        2.00      0.74 o 
   7   1   0       78.85       69.69      3.11 o 
   8   1   0       12.78       13.28      1.81 o 
   9   1   0        2.49        1.88      1.69 o 
  10   1   0        0.14        0.97      1.98 o 
  11   1   0        0.64        1.04      2.77 o 
   0   2   0     1532.19     1378.36     20.02 o 
   1   2   0     1862.22     1833.45     24.56 o 
   2   2   0       78.88       85.83      1.83 o 
   3   2   0       16.85       17.14      0.73 o 
   4   2   0      271.28      253.96      4.29 o 
   5   2   0       22.13       21.94      1.10 o 
   6   2   0        2.51        3.06      1.06 o 
   7   2   0       25.70       22.95      1.74 o 
   8   2   0        2.67        4.44      1.51 o 
   9   2   0      112.21      113.69      4.55 o 
  10   2   0        3.09        1.27      1.89 o 
   1   3   0     1620.63     1630.81     18.45 o 
   2   3   0      631.57      598.81     13.49 o 
   3   3   0      855.39      875.18     14.51 o 
   4   3   0       54.16       61.86      1.70 o 
   5   3   0      112.55      123.35      3.14 o 
   6   3   0        0.05        0.50      0.88 o 
   7   3   0        7.20        5.11      1.12 o 
   8   3   0       92.96       77.59      3.07 o 
   9   3   0        8.79       10.28      1.78 o 
  10   3   0        2.86        2.11      3.11 o 
   0   4   0      746.29      760.48     14.22 o 
   1   4   0      307.01      314.43      4.62 o 
   2   4   0      228.24      214.95      3.71 o 
   3   4   0       42.76       52.67      1.68 o 
   4   4   0      140.14      120.40      3.22 o 
   5   4   0        3.34        3.10      1.16 o 
   6   4   0      103.41      108.79      3.76 o 
   7   4   0       29.08       31.59      2.28 o 
   8   4   0       84.87       77.69      3.74 o 
   9   4   0        9.06       10.04      2.31 o 
  10   4   0        1.07        0.76      2.58 o 
   1   5   0      838.84      994.91     14.10 o 
   2   5   0        0.41        1.24      0.53 o 
   3   5   0       15.20       18.60      1.04 o 
   4   5   0      124.25      131.33      3.82 o 
   5   5   0        4.97        6.10      1.14 o 
   6   5   0        4.05        7.67      1.47 o 
   7   5   0        0.27        0.45      2.15 o 
   8   5   0        0.41       -1.58      1.57 o 
   9   5   0        0.68        1.65      2.19 o 
  10   5   0        2.49       -0.43      2.53 o 
   0   6   0       96.89       86.11      7.73 o 
   1   6   0      704.59      788.32     11.85 o 
   2   6   0       12.84       16.85      1.06 o 
   3   6   0       21.52       28.25      1.33 o 
   4   6   0       78.53       69.60      1.99 o 
   5   6   0        2.47        3.19      1.02 o 
   6   6   0        0.45       -2.23      2.15 o 
   7   6   0        3.98       -1.19      2.38 o 
   8   6   0       42.02       38.63      3.00 o 
   9   6   0       15.47       24.45      3.21 o 
  10   6   0       14.74       17.47      3.46 o 
   1   7   0      649.45      775.05     11.63 o 
   2   7   0        3.11        1.62      0.90 o 
   3   7   0       16.92       14.14      1.13 o 
   4   7   0       32.38       35.81      1.65 o 
   5   7   0        7.61        7.31      1.50 o 
   6   7   0       21.48       20.86      2.00 o 
   7   7   0       51.58       55.45      4.85 o 
   8   7   0      114.37      117.88      8.09 o 
   9   7   0       21.19       26.08      3.45 o 
   0   8   0       15.30       11.00      1.54 o 
   1   8   0       69.38       76.25      2.43 o 
   2   8   0       34.36       39.50      1.92 o 
   3   8   0        0.58        0.83      1.04 o 
   4   8   0      105.60      109.92      3.16 o 
   5   8   0       64.76       55.99      4.33 o 
   6   8   0        0.03        0.32      1.76 o 
   7   8   0       10.47        9.18      2.27 o 
   8   8   0        9.20       13.88      2.95 o 
   9   8   0        8.37       12.93      3.24 o 
   1   9   0      111.12      117.11      3.23 o 
   2   9   0       17.31       18.40      2.58 o 
   3   9   0      102.91       99.03      3.85 o 
   4   9   0        0.00       -0.53      1.49 o 
   5   9   0       44.16       37.35      3.01 o 
   6   9   0        7.51        8.03      2.30 o 
   7   9   0      174.56      175.75      6.38 o 
   8   9   0       85.25       80.02      5.21 o 
   9   9   0        0.30        4.43      3.05 o 
   0  10   0     1677.44     1470.49     33.05 o 
   1  10   0      180.78      177.43      4.83 o 
   2  10   0        1.81       -1.11      1.31 o 
   3  10   0       35.06       34.82      2.35 o 
   4  10   0       29.44       26.84      2.23 o 
   5  10   0       28.33       36.64      3.97 o 
   6  10   0       64.77       67.84      4.20 o 
   7  10   0        4.33        6.68      2.63 o 
   8  10   0        1.47        4.12      2.96 o 
   1  11   0      406.17      371.83      8.00 o 
   2  11   0      458.11      400.60      9.32 o 
   3  11   0        9.45        9.34      2.59 o 
   4  11   0        7.25        6.27      1.82 o 
   5  11   0        3.71        5.09      2.37 o 
   6  11   0        3.22        6.10      2.49 o 
   7  11   0        9.20        3.72      2.70 o 
   8  11   0        3.04        5.84      3.43 o 
   0  12   0       34.91       19.48      3.28 o 
   1  12   0       36.69       41.20      3.87 o 
   2  12   0       32.68       23.95      2.74 o 
   3  12   0       30.63       39.61      3.88 o 
   4  12   0       10.92       19.05      2.87 o 
   5  12   0        7.93       11.56      3.25 o 
   6  12   0        8.70        3.61      3.25 o 
   7  12   0        0.01        2.28      3.27 o 
   1  13   0        1.07       -0.06      1.93 o 
   2  13   0        0.68        0.84      2.00 o 
   3  13   0        0.84        1.68      2.09 o 
   4  13   0        1.90        0.97      2.38 o 
   5  13   0        6.53        3.24      3.56 o 
   6  13   0        2.33        9.38      3.73 o 
   0  14   0       33.31       35.17      5.52 o 
   1  14   0        1.01        2.35      2.62 o 
   2  14   0        1.05        2.28      2.29 o 
   3  14   0        5.88        3.78      2.60 o 
   4  14   0        0.21        3.31      2.78 o 
   5  14   0        0.87       -3.68      3.31 o 
   1  15   0        4.03       10.84      3.23 o 
   2  15   0       12.67       10.47      3.25 o 
   3  15   0        1.40       -1.03      2.68 o 
   4  15   0        0.34        2.77      2.92 o 
   0  16   0       34.53       39.81      7.23 o 
   1  16   0       38.07       52.84      5.21 o 
   2  16   0       20.85       22.40      4.62 o 
 -11   1   1        0.01       -0.08      2.66 o 
 -10   1   1        1.16        2.11      1.91 o 
  -9   1   1       42.97       39.17      2.54 o 
  -8   1   1        8.17       10.40      1.64 o 
  -7   1   1      226.58      225.13      4.17 o 
  -6   1   1       22.55       21.29      1.21 o 
  -5   1   1       15.96       15.32      1.17 o 
  -4   1   1      608.17      611.06      7.26 o 
  -3   1   1      209.09      226.40      2.97 o 
  -2   1   1    12425.94    12287.20    137.97 o 
  -1   1   1        7.18        4.54      0.47 o 
   1   1   1      339.81      312.00      3.96 o 
   2   1   1    20685.26    21023.38    260.43 o 
   3   1   1       39.73       37.34      1.16 o 
   4   1   1      594.76      565.55      6.52 o 
   5   1   1      159.58      161.45      2.68 o 
   6   1   1        0.27        0.35      0.77 o 
   7   1   1       13.46       10.71      1.61 o 
   8   1   1        0.18        2.08      1.49 o 
   9   1   1       33.72       23.87      3.17 o 
  10   1   1        6.49        5.14      2.17 o 
 -10   2   1        0.64       -1.26      2.40 o 
  -9   2   1        4.93        3.15      1.57 o 
  -8   2   1        0.61       -0.19      1.26 o 
  -7   2   1        1.90       -0.24      1.48 o 
  -6   2   1        0.29       -0.83      0.82 o 
  -5   2   1       59.96       61.16      1.62 o 
  -4   2   1        6.18        8.10      0.67 o 
  -3   2   1      455.02      471.82      6.46 o 
  -2   2   1     1139.33     1077.94     15.85 o 
  -1   2   1     2919.71     2817.97     35.16 o 
   0   2   1     3932.35     3754.30     38.06 o 
   1   2   1      653.45      669.75      8.19 o 
   2   2   1        8.69        8.86      0.97 o 
   3   2   1      112.58      124.72      2.46 o 
   4   2   1        0.07       -0.45      0.54 o 
   5   2   1        1.19        1.16      0.66 o 
   6   2   1       52.96       53.56      1.85 o 
   7   2   1        0.07        0.56      1.24 o 
   8   2   1        0.76        0.72      1.61 o 
   9   2   1        3.37        3.61      1.93 o 
  10   2   1        7.57       10.68      2.32 o 
 -10   3   1        3.54        4.36      2.59 o 
  -9   3   1       26.55       30.74      2.80 o 
  -8   3   1        3.48        1.45      1.20 o 
  -7   3   1       29.70       27.62      2.59 o 
  -6   3   1        0.71        0.66      0.82 o 
  -5   3   1        5.93        8.47      0.87 o 
  -4   3   1      227.86      240.51      4.66 o 
  -3   3   1       48.33       42.76      1.35 o 
  -2   3   1       15.02       19.36      0.76 o 
  -1   3   1      340.93      348.10      5.21 o 
   0   3   1     1143.95     1052.22     12.76 o 
   1   3   1      275.67      283.91      4.11 o 
   2   3   1     1182.69     1133.04     16.88 o 
   3   3   1      117.79      117.47      2.59 o 
   4   3   1        0.39        0.72      0.62 o 
   5   3   1       28.07       26.99      1.79 o 
   6   3   1       61.58       68.72      1.91 o 
   7   3   1       11.02       11.26      1.47 o 
   8   3   1        9.10        9.27      1.69 o 
   9   3   1       27.05       26.82      2.94 o 
  10   3   1        6.77        5.94      4.11 o 
 -10   4   1        0.36       -1.35      2.44 o 
  -9   4   1        2.16       -0.31      1.90 o 
  -8   4   1       69.25       54.64      4.39 o 
  -7   4   1       14.34       13.88      2.76 o 
  -6   4   1      163.04      162.16      3.80 o 
  -5   4   1       17.39       18.76      1.45 o 
  -4   4   1      425.25      434.41      7.54 o 
  -3   4   1        0.46        2.88      0.67 o 
  -2   4   1       16.33       13.23      0.93 o 
  -1   4   1     1317.26     1461.21     17.60 o 
   0   4   1      423.31      442.18      5.84 o 
   1   4   1     2816.58     2956.22     42.65 o 
   2   4   1      494.05      508.96      7.05 o 
   3   4   1      131.36      121.24      2.80 o 
   4   4   1       54.44       49.60      2.49 o 
   5   4   1       13.44       14.79      1.29 o 
   6   4   1       10.92       11.70      1.20 o 
   7   4   1        2.86        3.45      1.20 o 
   8   4   1       39.10       37.98      2.40 o 
   9   4   1        0.00        0.77      1.55 o 
  10   4   1        8.86        7.16      3.54 o 
 -10   5   1        2.57        7.45      2.75 o 
  -9   5   1       20.26       23.72      2.78 o 
  -8   5   1       20.32       11.48      3.10 o 
  -7   5   1       22.45       16.97      3.14 o 
  -6   5   1       77.84       86.66      3.00 o 
  -5   5   1        1.99        2.19      0.98 o 
  -4   5   1      498.94      490.47      9.21 o 
  -3   5   1      121.75      124.24      2.36 o 
  -2   5   1        2.14        3.81      0.52 o 
  -1   5   1     1341.27     1436.80     18.60 o 
   0   5   1      311.84      334.42      5.41 o 
   1   5   1        0.91        0.40      0.54 o 
   2   5   1      691.79      737.64     10.05 o 
   3   5   1      974.33     1085.34     15.40 o 
   4   5   1       19.03       22.49      1.35 o 
   5   5   1       30.97       33.93      1.91 o 
   6   5   1       58.32       54.51      2.72 o 
   7   5   1        0.49        0.71      1.21 o 
   8   5   1       69.44       75.48      3.20 o 
   9   5   1        4.76        5.26      2.43 o 
  10   5   1       13.60       11.46      3.20 o 
 -10   6   1        1.00        0.46      2.52 o 
  -9   6   1        0.18       -0.63      2.06 o 
  -8   6   1       45.14       46.07      4.65 o 
  -7   6   1        8.80        6.03      3.56 o 
  -6   6   1        5.16        2.09      1.65 o 
  -5   6   1        0.00       -0.55      1.05 o 
  -4   6   1       37.61       48.74      2.98 o 
  -3   6   1       66.33       87.36      2.14 o 
  -2   6   1      140.61      140.80      3.03 o 
  -1   6   1     2045.26     2159.48     29.54 o 
   0   6   1      253.01      251.15      4.48 o 
   1   6   1     2799.98     3449.23     46.37 o 
   2   6   1      571.58      586.46      9.69 o 
   3   6   1      419.32      498.88      7.33 o 
   4   6   1        1.97        2.49      0.70 o 
   5   6   1       56.07       60.32      2.17 o 
   6   6   1       14.00       16.27      1.92 o 
   7   6   1        3.25        5.12      1.79 o 
   8   6   1        1.20        1.12      1.97 o 
   9   6   1        6.16       12.34      2.90 o 
  10   6   1       20.17       14.64      3.51 o 
  -9   7   1        3.88        6.10      2.53 o 
  -8   7   1       48.08       54.40      3.55 o 
  -7   7   1        7.14        3.07      3.44 o 
  -6   7   1        2.28       -1.48      4.42 o 
  -5   7   1        3.78        1.90      3.04 o 
  -4   7   1       37.89       35.45      1.93 o 
  -3   7   1        2.55        3.13      0.77 o 
  -2   7   1        2.14        1.70      0.98 o 
  -1   7   1      350.18      401.84      6.70 o 
   0   7   1       31.07       38.68      1.96 o 
   1   7   1      151.65      150.24      3.33 o 
   2   7   1        0.02       -0.63      0.82 o 
   3   7   1       31.39       48.29      1.77 o 
   4   7   1       51.10       51.88      1.97 o 
   5   7   1       25.27       25.50      2.35 o 
   6   7   1       29.63       29.73      2.51 o 
   7   7   1        1.70       -1.63      1.79 o 
   8   7   1        3.81        1.85      3.02 o 
   9   7   1        1.69        3.28      2.87 o 
  -9   8   1        1.01        2.68      2.67 o 
  -8   8   1      162.40      155.32      7.23 o 
  -7   8   1       56.11       61.28      5.20 o 
  -6   8   1      195.64      190.06     12.91 o 
  -5   8   1       34.53       26.96      2.64 o 
  -4   8   1       19.11       19.43      2.22 o 
  -3   8   1       21.37       25.57      1.58 o 
  -2   8   1        7.75        6.86      1.19 o 
  -1   8   1        3.95        4.05      1.06 o 
   0   8   1       80.48       79.71      2.58 o 
   1   8   1      424.00      408.90      7.55 o 
   2   8   1      143.31      151.39      3.75 o 
   3   8   1       11.20       11.11      1.23 o 
   4   8   1        2.38       -0.14      1.15 o 
   5   8   1        9.57        9.14      1.99 o 
   6   8   1        0.21       -2.85      2.12 o 
   7   8   1       27.72       23.94      2.86 o 
   8   8   1       36.92       37.41      6.20 o 
   9   8   1       26.23       33.75      4.10 o 
  -9   9   1        6.18        7.10      3.14 o 
  -8   9   1        0.82        1.00      2.50 o 
  -7   9   1      157.89      169.81      6.13 o 
  -6   9   1       69.45       64.95      5.08 o 
  -5   9   1       25.73       20.75      3.62 o 
  -4   9   1       62.72       58.46      3.89 o 
  -3   9   1        7.47        3.94      1.73 o 
  -2   9   1      849.25      848.43     14.18 o 
  -1   9   1      409.42      419.97      8.02 o 
   0   9   1       85.25       90.14      2.59 o 
   1   9   1        9.87        9.74      1.38 o 
   2   9   1        6.20        2.45      1.25 o 
   3   9   1      483.98      479.60      9.09 o 
   4   9   1      125.61      125.54      4.41 o 
   5   9   1        1.87        0.88      1.85 o 
   6   9   1        6.12        6.06      2.29 o 
   7   9   1       10.88       11.31      4.96 o 
   8   9   1       20.90       27.14      3.78 o 
   9   9   1       29.20       35.18      4.33 o 
  -8  10   1        0.18        3.02      2.75 o 
  -7  10   1       65.80       63.47      4.25 o 
  -6  10   1       24.16       23.87      2.99 o 
  -5  10   1      242.22      230.08     11.31 o 
  -4  10   1       27.77       32.49      3.11 o 
  -3  10   1       13.05       16.09      2.14 o 
  -2  10   1       99.72       87.37      3.69 o 
  -1  10   1        0.52       -0.06      1.30 o 
   0  10   1      301.49      287.34      6.56 o 
   1  10   1      404.41      337.91      7.26 o 
   2  10   1      490.10      417.63      7.72 o 
   3  10   1      128.16      117.96      3.91 o 
   4  10   1      121.49      119.22      4.06 o 
   5  10   1        2.70       -0.17      2.06 o 
   6  10   1       10.52        9.37      2.58 o 
   7  10   1       82.72       89.56      4.97 o 
   8  10   1        6.90        7.32      4.05 o 
  -8  11   1        2.94       -0.57      3.02 o 
  -7  11   1        9.68        8.46      2.97 o 
  -6  11   1        1.02        1.80      2.35 o 
  -5  11   1        6.12        6.74      2.37 o 
  -4  11   1       14.16       11.16      3.01 o 
  -3  11   1       35.34       31.65      2.77 o 
  -2  11   1       83.45       81.73      3.87 o 
  -1  11   1      276.39      271.16      6.67 o 
   0  11   1      199.30      165.33      4.91 o 
   1  11   1        0.16       -0.34      1.62 o 
   2  11   1      165.28      135.23      4.93 o 
   3  11   1       85.43       85.05      3.98 o 
   4  11   1       37.00       27.76      2.48 o 
   5  11   1        0.17       -1.32      2.16 o 
   6  11   1        0.15        3.87      2.44 o 
   7  11   1       17.37       23.06      3.63 o 
   8  11   1        1.36        4.56      3.32 o 
  -7  12   1        1.01        2.00      3.41 o 
  -6  12   1        6.19       10.57      5.58 o 
  -5  12   1       35.12       33.82      4.56 o 
  -4  12   1        4.17        4.79      2.28 o 
  -3  12   1       36.43       36.94      3.76 o 
  -2  12   1        4.57        4.82      1.97 o 
  -1  12   1        8.67        9.76      2.19 o 
   0  12   1       32.84       19.40      2.32 o 
   1  12   1       29.81       33.40      3.03 o 
   2  12   1        1.05        1.47      1.86 o 
   3  12   1        0.19       -2.61      1.74 o 
   4  12   1       20.68       13.50      2.71 o 
   5  12   1        0.94        3.41      2.88 o 
   6  12   1       14.05       18.81      3.94 o 
   7  12   1        2.47        4.50      3.44 o 
  -6  13   1       27.27       35.56      4.87 o 
  -5  13   1        2.08        3.11      3.27 o 
  -4  13   1        9.49        5.27      3.34 o 
  -3  13   1        9.44       12.74      2.50 o 
  -2  13   1        2.00       -0.70      1.92 o 
  -1  13   1       28.73       29.22      3.07 o 
   0  13   1        8.03        7.49      2.51 o 
   1  13   1        2.80        4.24      2.11 o 
   2  13   1        0.17        0.60      1.99 o 
   3  13   1       20.65       21.77      2.89 o 
   4  13   1       14.49       11.95      2.94 o 
   5  13   1        0.02       -0.58      3.64 o 
   6  13   1        9.03        6.94      3.76 o 
  -5  14   1       10.54       13.10      3.95 o 
  -4  14   1        0.41        3.11      3.33 o 
  -3  14   1        8.10        7.68      2.75 o 
  -2  14   1       14.03       17.68      2.95 o 
  -1  14   1        0.79        3.21      2.32 o 
   0  14   1        3.98        1.64      2.49 o 
   1  14   1       37.19       37.07      3.97 o 
   2  14   1       10.38        8.40      2.54 o 
   3  14   1        0.90       -1.38      2.22 o 
   4  14   1       12.78       15.02      3.89 o 
   5  14   1        0.46       -2.70      3.35 o 
  -4  15   1        2.80        8.59      3.19 o 
  -3  15   1        0.76        2.60      2.94 o 
  -2  15   1        0.00       -0.57      2.46 o 
  -1  15   1       40.12       57.34      4.91 o 
   0  15   1       39.62       58.98      4.92 o 
   1  15   1        0.91        1.07      3.54 o 
   2  15   1       35.98       42.71      4.52 o 
   3  15   1       22.13       34.61      4.22 o 
   4  15   1        0.05       -0.44      2.94 o 
  -2  16   1        1.03       -0.76      3.77 o 
  -1  16   1       17.39       21.54      4.07 o 
   0  16   1        7.34       10.02      3.56 o 
   1  16   1        6.09       12.85      3.75 o 
   2  16   1        6.14        5.17      4.06 o 
 -11   0   2        1.72        3.77      5.03 o 
 -10   0   2       10.27       10.19      2.92 o 
  -9   0   2       14.70       20.44      2.75 o 
  -8   0   2       81.56       79.36      4.07 o 
  -7   0   2        3.20        1.90      1.30 o 
  -6   0   2       42.13       39.65      1.69 o 
  -5   0   2       12.72       13.60      1.66 o 
   1   0   2     2462.17     2490.40     31.13 o 
   2   0   2   133267.88   133736.69   3384.96 o 
   3   0   2      288.49      271.78      5.29 o 
   4   0   2        2.22       10.90      1.39 o 
   5   0   2       11.02       13.62      1.51 o 
   6   0   2      703.23      676.20     12.60 o 
   7   0   2        6.53        2.21      1.95 o 
   8   0   2        9.41        4.00      2.65 o 
   9   0   2        2.50        4.70      2.81 o 
  10   0   2        0.21       -4.08      2.72 o 
 -11   1   2        0.27       -0.64      2.53 o 
 -10   1   2        6.74        4.88      1.85 o 
  -9   1   2       13.22       13.15      1.84 o 
  -8   1   2        0.01       -0.22      1.26 o 
  -7   1   2       19.00       20.44      1.74 o 
  -6   1   2        0.18       -0.31      0.75 o 
  -5   1   2      369.37      374.15      4.89 o 
  -4   1   2      170.43      164.28      2.42 o 
  -3   1   2      115.36      117.40      1.73 o 
  -2   1   2     2353.62     2425.82     33.23 o 
  -1   1   2     1173.51     1267.82     15.19 o 
   0   1   2     6648.08     6432.43     71.41 o 
   1   1   2      265.12      252.16      3.04 o 
   2   1   2     1547.16     1565.09     17.87 o 
   3   1   2     1245.37     1249.23     13.35 o 
   4   1   2      420.70      456.81      6.36 o 
   5   1   2     1508.51     1524.83     18.91 o 
   6   1   2       66.71       66.57      1.77 o 
   7   1   2       21.60       20.06      1.92 o 
   8   1   2        0.39       -0.47      1.69 o 
   9   1   2        5.67        5.93      2.48 o 
  10   1   2        0.24        1.31      2.16 o 
 -10   2   2        3.16       -1.47      2.27 o 
  -9   2   2        6.77        6.31      2.42 o 
  -8   2   2        9.58       11.50      1.43 o 
  -7   2   2      433.35      414.88      8.30 o 
  -6   2   2       75.94       77.96      2.25 o 
  -5   2   2       77.85       73.49      1.73 o 
  -4   2   2      161.24      173.43      3.25 o 
  -3   2   2       68.73       71.62      2.19 o 
  -2   2   2     1005.02      954.07     16.04 o 
  -1   2   2       68.85       93.40      1.66 o 
   0   2   2     1072.45     1087.11     13.85 o 
   1   2   2      490.30      451.50      4.77 o 
   2   2   2        1.84       -0.08      0.33 o 
   3   2   2     1293.22     1387.44     16.10 o 
   4   2   2       18.55       14.40      0.83 o 
   5   2   2        9.43       12.56      1.04 o 
   6   2   2        6.27        8.36      0.97 o 
   7   2   2        5.30        5.10      1.72 o 
   8   2   2       21.44       25.36      2.24 o 
   9   2   2       10.17       13.01      2.29 o 
  10   2   2        1.87        1.60      2.46 o 
 -10   3   2        0.03       -2.20      2.12 o 
  -9   3   2        4.45        6.03      2.53 o 
  -8   3   2       23.02       22.22      3.17 o 
  -7   3   2       34.20       37.49      3.35 o 
  -6   3   2      361.14      347.26      6.91 o 
  -5   3   2      216.02      210.99      5.25 o 
  -4   3   2       29.84       23.29      1.60 o 
  -3   3   2     1431.97     1534.48     23.36 o 
  -2   3   2      412.08      406.79      5.60 o 
  -1   3   2     1750.67     1692.48     22.91 o 
   0   3   2     3320.22     3062.16     76.48 o 
   1   3   2       11.97       11.78      0.58 o 
   2   3   2      295.11      303.58      4.77 o 
   3   3   2       25.36       27.31      0.93 o 
   4   3   2      301.09      304.34      4.43 o 
   5   3   2       21.54       20.50      1.19 o 
   6   3   2       19.79       19.50      1.35 o 
   7   3   2        5.84        2.83      1.69 o 
   8   3   2       16.07       19.47      2.57 o 
   9   3   2       10.87       11.75      2.17 o 
  10   3   2        6.44        0.35      2.15 o 
 -10   4   2        2.28        5.49      2.50 o 
  -9   4   2        1.10        2.78      1.77 o 
  -8   4   2       20.30       24.86      3.46 o 
  -7   4   2        3.99        3.46      2.31 o 
  -6   4   2      295.29      283.40     10.11 o 
  -5   4   2        0.39       -0.93      1.45 o 
  -4   4   2       69.20       78.11      4.12 o 
  -3   4   2       35.83       37.50      1.62 o 
  -2   4   2        1.09        1.43      0.73 o 
  -1   4   2      307.02      302.64      4.18 o 
   0   4   2      364.92      383.45      5.19 o 
   1   4   2      524.37      541.40      7.44 o 
   2   4   2       53.16       68.81      1.63 o 
   3   4   2       21.10       17.52      0.84 o 
   4   4   2        0.08        0.85      0.58 o 
   5   4   2       46.20       46.23      2.08 o 
   6   4   2        0.27       -0.37      1.84 o 
   7   4   2        4.35        5.36      1.35 o 
   8   4   2       10.41        8.54      1.86 o 
   9   4   2        0.09        0.01      1.78 o 
  10   4   2       23.61       22.85      4.20 o 
 -10   5   2        0.49        3.48      2.39 o 
  -9   5   2        0.06       -1.99      3.24 o 
  -8   5   2        6.79        4.96      2.93 o 
  -7   5   2        2.34        0.51      2.29 o 
  -6   5   2       44.55       45.59      3.60 o 
  -5   5   2        8.40       11.26      1.97 o 
  -4   5   2       95.73      106.53      3.37 o 
  -3   5   2       83.18       77.42      2.46 o 
  -2   5   2      508.95      569.68      9.27 o 
  -1   5   2      645.58      641.64      8.28 o 
   0   5   2       56.52       60.59      1.61 o 
   1   5   2      503.53      573.67      9.75 o 
   2   5   2      158.29      139.27      2.89 o 
   3   5   2     1161.06     1304.81     17.16 o 
   4   5   2        4.74        1.45      0.89 o 
   5   5   2       25.33       28.00      2.15 o 
   6   5   2       10.44        8.48      1.39 o 
   7   5   2       22.00       25.44      1.88 o 
   8   5   2        2.56        0.64      2.13 o 
   9   5   2        0.04        0.03      1.76 o 
  10   5   2        1.24       -2.76      2.77 o 
 -10   6   2        3.68        0.90      2.51 o 
  -9   6   2        8.08        6.43      6.76 o 
  -8   6   2       90.45       81.04      6.48 o 
  -7   6   2       51.22       47.90      5.15 o 
  -6   6   2       35.34       35.04      4.48 o 
  -5   6   2       43.95       48.78      2.42 o 
  -4   6   2       60.81       55.12      2.36 o 
  -3   6   2        1.48       -0.74      0.71 o 
  -2   6   2       90.83      108.93      2.16 o 
  -1   6   2       73.73       56.97      1.68 o 
   0   6   2       39.51       39.58      1.38 o 
   1   6   2      207.35      268.76      4.37 o 
   2   6   2        0.09        0.72      0.76 o 
   3   6   2      271.78      286.10      4.48 o 
   4   6   2       64.47       65.26      1.80 o 
   5   6   2        3.41        2.49      1.23 o 
   6   6   2       27.14       25.01      2.20 o 
   7   6   2        0.00        1.04      1.68 o 
   8   6   2        1.79        1.21      1.64 o 
   9   6   2        0.63       -1.14      2.52 o 
  10   6   2       18.39       18.02      3.71 o 
  -9   7   2        5.04        6.70      4.13 o 
  -8   7   2      158.69      147.59      8.85 o 
  -7   7   2       94.00      107.47      7.32 o 
  -6   7   2      230.73      252.77      8.93 o 
  -5   7   2        1.32       -0.37      1.37 o 
  -4   7   2        1.00        0.04      1.03 o 
  -3   7   2      188.07      180.47      3.69 o 
  -2   7   2       38.01       36.63      1.38 o 
  -1   7   2        4.37        0.98      0.76 o 
   0   7   2        2.74        3.14      0.81 o 
   1   7   2     1423.38     1573.38     20.64 o 
   2   7   2      108.13      110.08      2.81 o 
   3   7   2      179.94      198.41      3.84 o 
   4   7   2       94.45       76.43      2.23 o 
   5   7   2       27.16       27.27      1.77 o 
   6   7   2       53.54       59.10      4.29 o 
   7   7   2        6.09        5.01      2.02 o 
   8   7   2        1.39        0.40      1.70 o 
   9   7   2       21.45       20.66      3.53 o 
  -9   8   2       13.64       18.58      3.10 o 
  -8   8   2        8.43        3.21      3.96 o 
  -7   8   2       32.39       41.96      5.36 o 
  -6   8   2        5.71       10.83      3.21 o 
  -5   8   2      109.02      116.56      4.61 o 
  -4   8   2      135.48      113.76      3.51 o 
  -3   8   2       18.78       15.82      1.26 o 
  -2   8   2      302.62      293.48      5.44 o 
  -1   8   2       54.71       48.19      1.97 o 
   0   8   2       79.30       79.28      2.47 o 
   1   8   2        9.66       10.98      1.41 o 
   2   8   2      117.14      111.73      2.85 o 
   3   8   2      195.21      191.48      4.27 o 
   4   8   2       24.55       27.36      1.90 o 
   5   8   2       17.38       20.21      1.85 o 
   6   8   2       10.96       10.98      2.33 o 
   7   8   2        2.39       -1.46      2.05 o 
   8   8   2        3.64        3.68      1.95 o 
   9   8   2       16.89       22.27      3.94 o 
  -9   9   2       36.78       33.61      3.86 o 
  -8   9   2       25.44       28.84      3.29 o 
  -7   9   2        1.38        4.08      3.81 o 
  -6   9   2      230.87      225.48      9.70 o 
  -5   9   2      700.68      721.80     18.91 o 
  -4   9   2       22.53       20.41      2.47 o 
  -3   9   2      108.72      114.80      4.15 o 
  -2   9   2        0.08       -2.07      1.38 o 
  -1   9   2        3.23        2.05      1.29 o 
   0   9   2       19.98       28.96      2.34 o 
   1   9   2      197.83      220.99      5.09 o 
   2   9   2        0.06        0.77      1.18 o 
   3   9   2       18.06       26.55      2.12 o 
   4   9   2       12.14       12.41      2.07 o 
   5   9   2       96.95       91.20      4.43 o 
   6   9   2        0.65       -2.27      2.31 o 
   7   9   2        5.86        7.26      2.63 o 
   8   9   2        3.97        9.48      3.13 o 
   9   9   2       33.89       30.99      6.08 o 
  -8  10   2       10.53       15.33      3.24 o 
  -7  10   2        4.93        0.43      3.67 o 
  -6  10   2        0.03       -0.23      2.83 o 
  -5  10   2       44.10       40.77      4.40 o 
  -4  10   2       44.12       41.68      2.83 o 
  -3  10   2        0.55       -2.09      1.58 o 
  -2  10   2        4.72        2.54      1.60 o 
  -1  10   2        2.18       -0.74      1.28 o 
   0  10   2        3.25       -1.90      2.03 o 
   1  10   2      347.53      350.40      7.49 o 
   2  10   2      799.38      747.28     13.04 o 
   3  10   2       15.46       18.81      2.08 o 
   4  10   2       25.45       30.20      2.71 o 
   5  10   2       41.14       43.09      3.57 o 
   6  10   2       37.04       38.31      3.56 o 
   7  10   2        7.67        5.73      2.82 o 
   8  10   2       15.34       14.72      3.63 o 
  -8  11   2        9.52        8.58      3.32 o 
  -7  11   2        8.50        8.60      3.08 o 
  -6  11   2       14.73       16.11      3.76 o 
  -5  11   2       35.22       31.84      4.59 o 
  -4  11   2        0.20        1.43      2.04 o 
  -3  11   2       21.05       24.24      2.63 o 
  -2  11   2        9.68       11.84      2.44 o 
  -1  11   2        4.68        1.53      1.76 o 
   0  11   2      458.05      368.41      9.87 o 
   1  11   2      199.23      164.36      7.23 o 
   2  11   2        4.53        5.17      1.96 o 
   3  11   2       87.91       67.59      4.85 o 
   4  11   2      166.58      144.22      6.34 o 
   5  11   2       19.96       22.31      3.11 o 
   6  11   2        1.29        4.20      2.63 o 
   7  11   2        1.12        0.13      2.63 o 
   8  11   2        0.21        3.85      3.40 o 
  -7  12   2        0.08        3.65      3.73 o 
  -6  12   2        0.63        1.40      2.93 o 
  -5  12   2        1.32        2.30      3.68 o 
  -4  12   2       27.22       35.85      3.99 o 
  -3  12   2        8.65        6.70      2.54 o 
  -2  12   2        9.44        8.96      2.47 o 
  -1  12   2       18.22       12.48      2.34 o 
   0  12   2       52.86       46.52      3.07 o 
   1  12   2        4.54        3.39      1.99 o 
   2  12   2       45.27       40.84      3.24 o 
   3  12   2       21.77       20.66      2.71 o 
   4  12   2       17.90       17.51      3.76 o 
   5  12   2        2.90        3.42      3.11 o 
   6  12   2        1.56       -3.71      3.02 o 
   7  12   2        3.38        1.25      3.20 o 
  -6  13   2        0.43       -1.31      3.21 o 
  -5  13   2       23.58       25.00      4.20 o 
  -4  13   2        1.82        2.77      2.36 o 
  -3  13   2        5.55        2.92      2.25 o 
  -2  13   2        6.35        5.18      2.23 o 
  -1  13   2       25.76       25.75      3.79 o 
   0  13   2        0.55       -1.71      1.80 o 
   1  13   2        0.08       -1.35      1.86 o 
   2  13   2       22.30       13.56      2.64 o 
   3  13   2        2.23        1.34      2.04 o 
   4  13   2        0.00        1.34      2.43 o 
   5  13   2        3.61       -0.63      5.01 o 
   6  13   2        0.00       -0.44      3.32 o 
  -5  14   2       25.89       36.61      5.12 o 
  -4  14   2        8.97        3.28      2.78 o 
  -3  14   2        0.03        2.85      2.55 o 
  -2  14   2        5.21        4.27      2.42 o 
  -1  14   2       28.28       26.53      3.25 o 
   0  14   2        0.80        1.30      2.51 o 
   1  14   2        1.30        3.42      2.60 o 
   2  14   2        7.38        3.69      2.41 o 
   3  14   2        0.35        1.17      2.38 o 
   4  14   2        0.00       -2.20      2.45 o 
   5  14   2        0.76        0.87      3.40 o 
  -4  15   2        0.63       -0.56      2.84 o 
  -3  15   2       15.25       21.64      3.67 o 
  -2  15   2        0.85       -3.38      2.26 o 
  -1  15   2        0.72       -3.01      2.52 o 
   0  15   2       13.77       10.54      3.29 o 
   1  15   2        1.91        6.29      3.03 o 
   2  15   2        1.77        2.37      2.97 o 
   3  15   2        2.81        2.95      2.90 o 
   4  15   2        4.43        6.25      6.07 o 
  -1  16   2       22.10       25.73      5.03 o 
   0  16   2       12.26       13.77      3.71 o 
   1  16   2       25.85       40.72      4.94 o 
 -11   1   3        3.73        6.28      2.74 o 
 -10   1   3        0.23       -0.96      2.23 o 
  -9   1   3        1.05        1.98      2.00 o 
  -8   1   3        2.38        2.22      1.22 o 
  -7   1   3       76.35       74.63      2.89 o 
  -6   1   3       37.50       31.12      1.26 o 
  -5   1   3      943.47      981.85     12.01 o 
  -4   1   3      326.64      340.28      4.55 o 
  -3   1   3       75.36       75.63      1.37 o 
  -2   1   3      102.05      107.47      1.83 o 
  -1   1   3       30.04       35.46      1.32 o 
   0   1   3      465.99      426.87      4.86 o 
   1   1   3     1060.00     1079.79     11.87 o 
   2   1   3    16258.65    16574.46    169.21 o 
   3   1   3       85.43       96.57      1.83 o 
   4   1   3     8358.07     8904.47    100.77 o 
   5   1   3       38.41       34.46      1.68 o 
   6   1   3       57.20       52.39      1.79 o 
   7   1   3        9.45        7.05      1.73 o 
   8   1   3        0.00       -0.29      1.57 o 
   9   1   3        0.66       -0.98      2.22 o 
  10   1   3        0.00        0.71      2.31 o 
 -10   2   3       12.12        8.06      2.59 o 
  -9   2   3       28.36       32.45      5.75 o 
  -8   2   3        5.33       -0.09      2.08 o 
  -7   2   3       81.62       78.66      2.67 o 
  -6   2   3        5.93        6.43      0.95 o 
  -5   2   3      295.04      290.54      5.80 o 
  -4   2   3       18.51       25.41      1.40 o 
  -3   2   3      386.00      389.51      7.30 o 
  -2   2   3        0.25        0.23      0.40 o 
  -1   2   3      417.72      419.83      5.65 o 
   0   2   3     4094.51     3987.55     44.66 o 
   1   2   3      491.44      533.99      6.45 o 
   2   2   3     1271.05     1257.82     15.27 o 
   3   2   3        6.58        6.40      0.64 o 
   4   2   3        0.50       -0.96      0.64 o 
   5   2   3      184.30      198.92      3.59 o 
   6   2   3        6.22        5.31      1.13 o 
   7   2   3        0.01        0.71      1.43 o 
   8   2   3        0.03        0.85      1.71 o 
   9   2   3        1.15       -1.62      1.88 o 
  10   2   3        0.40        1.43      2.29 o 
 -10   3   3        3.96        7.04      2.47 o 
  -9   3   3        0.05        0.66      1.60 o 
  -8   3   3       29.85       26.68      3.26 o 
  -7   3   3       51.10       58.03      4.79 o 
  -6   3   3       41.16       42.48      2.02 o 
  -5   3   3      121.94      140.95      3.17 o 
  -4   3   3      128.45      123.50      3.48 o 
  -3   3   3      260.31      306.64      5.55 o 
  -2   3   3     1020.58     1063.02     13.66 o 
  -1   3   3       22.36       19.48      0.93 o 
   0   3   3        2.77        2.52      0.39 o 
   1   3   3       21.73       26.83      0.93 o 
   2   3   3        3.27        3.97      0.73 o 
   3   3   3      120.06      128.16      4.12 o 
   4   3   3        1.30        0.69      0.66 o 
   5   3   3        0.90        1.38      0.75 o 
   6   3   3        9.05        8.42      1.28 o 
   7   3   3        0.77        1.87      1.56 o 
   8   3   3        1.92       -1.98      1.82 o 
   9   3   3        0.35        0.66      2.11 o 
  10   3   3        2.07        2.35      2.52 o 
 -10   4   3        6.76        4.37      4.02 o 
  -9   4   3        1.53        3.80      3.16 o 
  -8   4   3        1.27        2.10      2.94 o 
  -7   4   3       51.79       53.59      6.04 o 
  -6   4   3      331.77      330.27     10.04 o 
  -5   4   3      138.84      153.52      4.44 o 
  -4   4   3      162.73      169.52      4.19 o 
  -3   4   3       11.00        7.68      1.09 o 
  -2   4   3     3072.51     3128.79     41.72 o 
  -1   4   3      255.53      284.71      3.98 o 
   0   4   3       10.31       12.24      0.66 o 
   1   4   3      433.31      460.00      7.04 o 
   2   4   3      134.26      154.38      3.28 o 
   3   4   3     1656.95     1692.41     44.07 o 
   4   4   3      151.67      148.07      2.61 o 
   5   4   3       16.62       23.36      1.21 o 
   6   4   3       70.99       78.95      3.25 o 
   7   4   3        0.00        0.16      1.25 o 
   8   4   3        0.02       -0.94      1.57 o 
   9   4   3        0.71        1.06      1.98 o 
  10   4   3        2.30        0.48      2.20 o 
 -10   5   3        8.42        8.95      2.45 o 
  -9   5   3        3.72       -4.05      3.19 o 
  -8   5   3       11.08       12.35      3.14 o 
  -7   5   3        0.02        0.08      2.23 o 
  -6   5   3      134.65      127.18      7.60 o 
  -5   5   3       95.03       98.52      4.87 o 
  -4   5   3      417.79      464.51      9.46 o 
  -3   5   3      558.73      614.41      9.03 o 
  -2   5   3     1056.45     1072.72     16.38 o 
  -1   5   3       23.36       30.04      1.06 o 
   0   5   3       17.99       20.85      0.92 o 
   1   5   3        5.42        5.97      0.66 o 
   2   5   3       64.07       66.57      1.95 o 
   3   5   3      112.15      108.57      2.84 o 
   4   5   3       90.49      116.54      2.81 o 
   5   5   3      125.98      124.92      3.17 o 
   6   5   3        8.21        8.95      1.76 o 
   7   5   3       60.28       67.97      4.00 o 
   8   5   3        4.93        4.58      1.78 o 
   9   5   3        0.89        3.12      2.07 o 
  10   5   3       12.38       12.74      3.48 o 
 -10   6   3        3.24        5.37      2.34 o 
  -9   6   3        0.10        2.91      3.55 o 
  -8   6   3        6.90        3.48      3.55 o 
  -7   6   3        9.27        8.32      2.94 o 
  -6   6   3      341.58      347.99     12.62 o 
  -5   6   3      258.70      253.57      7.38 o 
  -4   6   3       58.74       57.45      2.32 o 
  -3   6   3       61.88       52.61      1.74 o 
  -2   6   3      518.38      527.19      7.07 o 
  -1   6   3      148.06      193.90      3.99 o 
   0   6   3      840.10      881.28     11.29 o 
   1   6   3      943.63     1040.02     13.96 o 
   2   6   3       38.87       31.63      2.09 o 
   3   6   3     1381.68     1614.74     24.60 o 
   4   6   3      113.62      111.88      2.52 o 
   5   6   3      280.09      294.03      5.68 o 
   6   6   3       68.69       75.47      3.42 o 
   7   6   3       14.65       14.19      2.37 o 
   8   6   3       10.64       13.91      2.20 o 
   9   6   3        0.48       -2.28      1.95 o 
  10   6   3        0.16        1.29      3.21 o 
  -9   7   3        7.71        3.69      4.03 o 
  -8   7   3        5.02        4.88      4.40 o 
  -7   7   3       40.35       46.27      5.33 o 
  -6   7   3       98.69       96.01      5.43 o 
  -5   7   3        0.29       -0.94      1.25 o 
  -4   7   3      150.23      158.66      3.77 o 
  -3   7   3        3.72        7.88      0.91 o 
  -2   7   3      103.93      125.40      2.56 o 
  -1   7   3      145.56      141.18      3.44 o 
   0   7   3       39.92       35.12      1.41 o 
   1   7   3      794.34      839.58     12.46 o 
   2   7   3        5.06        4.77      1.04 o 
   3   7   3      392.41      397.70      8.15 o 
   4   7   3        2.54        2.59      1.01 o 
   5   7   3       38.18       38.34      2.15 o 
   6   7   3       43.58       52.04      4.06 o 
   7   7   3        0.09        1.42      2.05 o 
   8   7   3       12.91        9.06      2.14 o 
   9   7   3        0.06        2.15      2.91 o 
  -9   8   3       38.05       37.77      6.04 o 
  -8   8   3       67.04       57.40      7.12 o 
  -7   8   3        0.25        0.35      3.82 o 
  -6   8   3      574.20      529.89     14.92 o 
  -5   8   3      191.36      167.45      7.67 o 
  -4   8   3      679.41      660.28     10.22 o 
  -3   8   3      131.68      118.67      3.01 o 
  -2   8   3       44.97       53.05      1.89 o 
  -1   8   3       30.08       25.10      1.48 o 
   0   8   3       28.24       26.95      1.42 o 
   1   8   3        0.53        1.00      0.85 o 
   2   8   3        0.05        0.57      1.04 o 
   3   8   3      179.25      164.37      3.97 o 
   4   8   3       84.41       80.68      2.98 o 
   5   8   3        0.26       -2.46      1.64 o 
   6   8   3        0.40       -2.28      1.85 o 
   7   8   3        1.38        1.67      2.22 o 
   8   8   3        2.62        4.71      2.78 o 
   9   8   3        6.74        8.95      3.48 o 
  -9   9   3        3.51        8.61      2.74 o 
  -8   9   3       11.46       10.42      4.44 o 
  -7   9   3        0.01        5.69      3.63 o 
  -6   9   3        4.63        3.42      1.80 o 
  -5   9   3      311.96      321.88      8.48 o 
  -4   9   3      292.64      285.05      6.17 o 
  -3   9   3       84.10       78.46      3.07 o 
  -2   9   3       96.24       94.49      3.59 o 
  -1   9   3       40.50       34.62      2.39 o 
   0   9   3      446.27      421.88      8.02 o 
   1   9   3       31.86       39.26      2.17 o 
   2   9   3        1.10        0.04      1.28 o 
   3   9   3       53.40       52.07      2.45 o 
   4   9   3       93.72       81.55      3.65 o 
   5   9   3       83.41       78.30      6.24 o 
   6   9   3       35.38       33.82      3.29 o 
   7   9   3       19.73       26.60      3.39 o 
   8   9   3        2.63       -0.89      2.94 o 
   9   9   3        0.13        9.65      3.68 o 
  -8  10   3        0.15        0.70      2.54 o 
  -7  10   3        3.51        6.17      4.15 o 
  -6  10   3       23.30       26.56      4.13 o 
  -5  10   3       37.85       29.64      3.94 o 
  -4  10   3       56.91       55.09      3.55 o 
  -3  10   3      427.41      392.28      8.84 o 
  -2  10   3       14.25       10.85      1.91 o 
  -1  10   3        9.79        7.77      1.59 o 
   0  10   3        0.14       -1.16      1.48 o 
   1  10   3        8.57        8.39      1.91 o 
   2  10   3        9.26        1.87      1.86 o 
   3  10   3      424.17      393.73      8.21 o 
   4  10   3      303.99      295.79      7.69 o 
   5  10   3       92.29       93.56      4.84 o 
   6  10   3       22.12       21.91      4.21 o 
   7  10   3        1.03        2.00      2.51 o 
   8  10   3        8.56       12.26      3.60 o 
  -8  11   3        6.39        1.32      3.00 o 
  -7  11   3        0.01        0.90      3.92 o 
  -6  11   3        1.15       -1.08      3.09 o 
  -5  11   3        5.99        2.08      2.75 o 
  -4  11   3        0.20       -2.51      1.67 o 
  -3  11   3       59.75       66.12      3.53 o 
  -2  11   3       16.12       13.74      2.47 o 
  -1  11   3      120.53      129.37      5.55 o 
   0  11   3      202.55      168.27      5.47 o 
   1  11   3      217.90      206.42      6.19 o 
   2  11   3      126.63       98.19      6.88 o 
   3  11   3        4.67        4.52      1.93 o 
   4  11   3      116.70      117.70      5.55 o 
   5  11   3       11.43       12.76      3.27 o 
   6  11   3       16.33       18.00      3.98 o 
   7  11   3        0.00       -1.15      3.38 o 
  -7  12   3        0.11        4.16      5.60 o 
  -6  12   3       12.12       13.00      5.09 o 
  -5  12   3        2.99        3.46      3.96 o 
  -4  12   3        1.50        3.37      2.52 o 
  -3  12   3      124.42      136.28      6.56 o 
  -2  12   3        1.71       -1.76      2.00 o 
  -1  12   3        8.54        5.76      2.23 o 
   0  12   3        1.84        1.18      1.71 o 
   1  12   3        9.13        9.25      2.13 o 
   2  12   3       57.79       42.65      3.27 o 
   3  12   3        1.93        1.11      1.93 o 
   4  12   3        0.02       -1.63      4.56 o 
   5  12   3        0.12       -0.31      2.74 o 
   6  12   3       11.56       10.47      6.10 o 
   7  12   3        0.28       -4.32      3.20 o 
  -6  13   3        2.84       -4.20      2.80 o 
  -5  13   3       34.27       43.77      7.26 o 
  -4  13   3       25.94       30.02      3.93 o 
  -3  13   3        0.43        1.26      2.78 o 
  -2  13   3        9.82        8.13      2.61 o 
  -1  13   3       16.80       15.25      2.61 o 
   0  13   3        7.49        9.80      2.38 o 
   1  13   3       28.69       27.35      3.06 o 
   2  13   3        6.43        1.09      2.15 o 
   3  13   3        0.06        0.70      2.07 o 
   4  13   3        0.12       -1.10      2.85 o 
   5  13   3        1.62        6.16      3.49 o 
   6  13   3        5.12        9.67      3.97 o 
  -5  14   3        0.08        2.96      3.37 o 
  -4  14   3        0.00       -0.05      2.47 o 
  -3  14   3       11.59        6.98      4.72 o 
  -2  14   3        0.83        1.36      2.17 o 
  -1  14   3       12.33       11.61      2.64 o 
   0  14   3       16.28       20.22      3.39 o 
   1  14   3        0.64       -0.80      2.63 o 
   2  14   3        1.47       -2.14      2.18 o 
   3  14   3       13.06       17.19      2.99 o 
   4  14   3        2.47        5.94      3.55 o 
   5  14   3        1.25        4.39      3.66 o 
  -4  15   3        2.09        7.54      3.06 o 
  -3  15   3       19.42       20.78      3.69 o 
  -2  15   3        7.82       12.23      3.13 o 
  -1  15   3        0.01       -0.16      2.78 o 
   0  15   3        0.38       -2.82      2.57 o 
   1  15   3       35.22       49.56      4.70 o 
   2  15   3       19.93       25.97      3.99 o 
   3  15   3        1.03        0.37      2.86 o 
   4  15   3       18.30       26.40      5.19 o 
  -1  16   3        1.52        1.17      3.12 o 
   0  16   3        0.36        2.97      3.31 o 
   1  16   3        8.59       17.00      4.10 o 
 -11   0   4        1.76        0.10      4.82 o 
 -10   0   4        2.16        2.26      2.36 o 
  -9   0   4       12.90        9.81      2.44 o 
  -8   0   4      165.56      159.86      7.63 o 
  -7   0   4       77.31       84.07      2.95 o 
  -6   0   4      356.87      392.94     10.15 o 
  -5   0   4      130.65      121.56      8.93 o 
  -4   0   4      461.63      474.13      9.44 o 
  -3   0   4       88.68       78.14      2.49 o 
  -2   0   4     1035.67     1066.99     24.56 o 
  -1   0   4       41.95       53.41      1.42 o 
   0   0   4      226.94      214.76      3.48 o 
   1   0   4     4392.11     4122.82     55.13 o 
   2   0   4       90.87       71.26      1.78 o 
   3   0   4     1360.03     1337.93     22.88 o 
   4   0   4    20182.14    21588.94    343.74 o 
   5   0   4      372.94      413.28      7.60 o 
   6   0   4       63.00       58.84      2.80 o 
   7   0   4       46.40       53.46      4.63 o 
   8   0   4      177.91      159.34      7.96 o 
   9   0   4        0.16        1.59      5.13 o 
  10   0   4        0.38        1.91      3.40 o 
 -10   1   4        9.58       10.48      2.47 o 
  -9   1   4        8.87        4.33      1.46 o 
  -8   1   4       42.67       40.39      1.93 o 
  -7   1   4      230.68      233.69      5.54 o 
  -6   1   4        4.10        3.48      0.89 o 
  -5   1   4      196.03      212.12      3.26 o 
  -4   1   4        3.82        4.48      0.53 o 
  -3   1   4     2918.88     2991.98     34.31 o 
  -2   1   4     1161.58     1154.09     13.50 o 
  -1   1   4      295.82      287.32      4.10 o 
   0   1   4        2.36       -0.50      0.33 o 
   1   1   4      194.04      225.96      2.94 o 
   2   1   4     5188.93     5333.86     83.48 o 
   3   1   4       67.13       64.79      1.47 o 
   4   1   4      667.20      706.90      8.50 o 
   5   1   4      391.94      393.90      6.63 o 
   6   1   4      183.19      208.36      4.05 o 
   7   1   4      362.08      346.66      7.89 o 
   8   1   4        2.65        3.87      1.82 o 
   9   1   4        2.00        3.18      2.17 o 
  10   1   4        0.17        1.53      2.39 o 
 -10   2   4        0.55        0.18      2.20 o 
  -9   2   4        3.08        1.89      1.83 o 
  -8   2   4       16.38       16.00      2.76 o 
  -7   2   4        6.89        6.07      2.03 o 
  -6   2   4       36.77       41.66      2.07 o 
  -5   2   4     1595.41     1646.52     28.30 o 
  -4   2   4      503.11      527.40      9.08 o 
  -3   2   4     1045.50     1116.76     18.84 o 
  -2   2   4      210.76      195.06      2.79 o 
  -1   2   4     1600.79     1623.30     19.28 o 
   0   2   4      973.90      948.60     10.52 o 
   1   2   4      970.52     1066.71     13.12 o 
   2   2   4     2024.74     1851.72     22.30 o 
   3   2   4        4.25        2.33      0.65 o 
   4   2   4       50.93       61.69      1.86 o 
   5   2   4      420.06      426.98      6.38 o 
   6   2   4        4.69        4.64      1.24 o 
   7   2   4        1.64        3.65      2.59 o 
   8   2   4        7.44        4.82      2.09 o 
   9   2   4        5.16       -0.25      2.10 o 
  10   2   4        2.87        0.63      2.33 o 
 -10   3   4        0.01        3.17      2.23 o 
  -9   3   4        3.58        5.73      6.02 o 
  -8   3   4        0.03        0.67      2.23 o 
  -7   3   4        2.16        3.21      1.81 o 
  -6   3   4      121.50      111.97      4.03 o 
  -5   3   4       79.43       84.90      2.89 o 
  -4   3   4     1705.46     1733.34     29.15 o 
  -3   3   4      208.41      221.15      4.29 o 
  -2   3   4       82.90       77.67      1.99 o 
  -1   3   4        0.41        0.89      0.41 o 
   0   3   4      525.09      508.99      7.02 o 
   1   3   4      236.02      213.85      3.07 o 
   2   3   4      509.23      463.67      6.59 o 
   3   3   4        8.76        8.90      0.88 o 
   4   3   4      145.71      161.11      3.84 o 
   5   3   4       14.34       14.00      1.15 o 
   6   3   4        0.03       -0.98      1.25 o 
   7   3   4       11.33       10.61      1.70 o 
   8   3   4        0.02        1.63      1.73 o 
   9   3   4        0.19       -0.91      2.02 o 
  10   3   4        2.77        5.58      2.56 o 
 -10   4   4        0.57        0.50      3.46 o 
  -9   4   4        7.52        9.02      3.55 o 
  -8   4   4       26.75       24.27      3.45 o 
  -7   4   4        0.04       -0.34      2.84 o 
  -6   4   4        3.87        1.51      1.78 o 
  -5   4   4       27.49       26.32      2.05 o 
  -4   4   4      442.55      466.15      9.30 o 
  -3   4   4       67.13       60.02      2.27 o 
  -2   4   4      304.60      291.54      4.65 o 
  -1   4   4      554.30      549.72      7.11 o 
   0   4   4      208.73      188.45      2.95 o 
   1   4   4       45.16       47.41      1.68 o 
   2   4   4        1.33        0.92      0.50 o 
   3   4   4      153.49      152.11      3.44 o 
   4   4   4      107.00      115.48      2.64 o 
   5   4   4       51.86       59.94      2.04 o 
   6   4   4        4.68        3.73      1.54 o 
   7   4   4        4.87        5.66      1.78 o 
   8   4   4        4.89        4.37      2.20 o 
   9   4   4        0.12       -0.47      2.04 o 
  10   4   4        4.28        7.38      2.53 o 
 -10   5   4        3.09        5.82      3.85 o 
  -9   5   4        1.67        0.84      4.98 o 
  -8   5   4        0.00        0.20      3.03 o 
  -7   5   4       12.31       13.22      2.88 o 
  -6   5   4        1.83        1.56      2.05 o 
  -5   5   4       49.73       44.55      3.52 o 
  -4   5   4       21.04       29.32      1.91 o 
  -3   5   4       18.88       21.69      1.39 o 
  -2   5   4       68.55       65.20      1.82 o 
  -1   5   4      279.59      312.79      4.53 o 
   0   5   4      256.04      305.13      4.46 o 
   1   5   4      664.67      643.25      9.03 o 
   2   5   4        1.25        1.22      0.76 o 
   3   5   4      148.39      212.51      4.10 o 
   4   5   4        0.45        0.83      0.80 o 
   5   5   4      496.57      540.06      8.33 o 
   6   5   4       19.59       26.02      2.28 o 
   7   5   4        1.21        2.42      1.77 o 
   8   5   4        0.01       -2.28      1.84 o 
   9   5   4        2.34        3.90      2.23 o 
  10   5   4        0.13       -2.82      2.21 o 
 -10   6   4        0.01       -2.83      5.08 o 
  -9   6   4        8.41        8.74      4.07 o 
  -8   6   4        8.72        6.22      3.56 o 
  -7   6   4        0.13       -0.36      2.52 o 
  -6   6   4      160.44      160.41      6.57 o 
  -5   6   4       25.02       30.19      3.16 o 
  -4   6   4        9.35       10.43      1.04 o 
  -3   6   4      151.94      141.43      2.99 o 
  -2   6   4      161.80      152.54      2.70 o 
  -1   6   4        0.37       -0.91      0.60 o 
   0   6   4        0.32        0.25      0.61 o 
   1   6   4      147.48      114.37      2.91 o 
   2   6   4        6.42        5.73      1.01 o 
   3   6   4      123.24      142.13      3.60 o 
   4   6   4       85.08       91.45      2.51 o 
   5   6   4       32.04       35.23      1.94 o 
   6   6   4       10.46       10.61      2.00 o 
   7   6   4        7.74        5.16      2.21 o 
   8   6   4        0.41       -0.55      1.93 o 
   9   6   4        0.18       -0.53      2.17 o 
  10   6   4        3.50        6.43      3.40 o 
  -9   7   4        1.29        1.21      4.02 o 
  -8   7   4        2.46        3.96      3.72 o 
  -7   7   4        0.00        0.85      3.15 o 
  -6   7   4      365.74      324.21     10.30 o 
  -5   7   4       37.39       41.64      3.94 o 
  -4   7   4      585.72      587.24      9.94 o 
  -3   7   4       21.94       16.82      0.82 o 
  -2   7   4        6.94       14.80      1.01 o 
  -1   7   4        1.29        0.81      0.79 o 
   0   7   4      424.40      374.42      5.88 o 
   1   7   4       30.91       34.79      1.59 o 
   2   7   4        5.79        6.70      1.14 o 
   3   7   4      338.88      370.04      7.14 o 
   4   7   4       10.57        8.42      1.32 o 
   5   7   4        8.97       11.11      1.60 o 
   6   7   4        0.40        1.04      1.73 o 
   7   7   4        1.81       -0.08      1.99 o 
   8   7   4        2.01       -0.42      2.56 o 
   9   7   4        0.51        0.89      2.63 o 
  -9   8   4        1.57        0.89      3.93 o 
  -8   8   4        0.01        0.75      3.65 o 
  -7   8   4       37.54       41.21      5.22 o 
  -6   8   4      151.57      147.65      6.92 o 
  -5   8   4       96.26       91.46      5.68 o 
  -4   8   4      191.77      176.95      3.68 o 
  -3   8   4      416.36      422.13      7.37 o 
  -2   8   4        0.41       -0.44      1.11 o 
  -1   8   4       29.65       30.34      1.58 o 
   0   8   4       16.55       20.43      1.50 o 
   1   8   4       71.71       75.54      2.35 o 
   2   8   4      272.24      258.99      5.66 o 
   3   8   4       29.20       29.50      2.09 o 
   4   8   4       12.68       13.78      1.72 o 
   5   8   4        2.43        0.41      1.91 o 
   6   8   4        5.23        8.75      2.36 o 
   7   8   4        1.90        2.85      2.28 o 
   8   8   4        1.25        2.17      2.93 o 
   9   8   4        0.56        1.49      3.04 o 
  -9   9   4        8.84        5.89      4.36 o 
  -8   9   4        7.70        7.54      4.14 o 
  -7   9   4      108.47       95.22      7.42 o 
  -6   9   4      102.74      100.02      5.98 o 
  -5   9   4       22.21       23.64      2.34 o 
  -4   9   4      503.75      457.25      8.65 o 
  -3   9   4     1419.44     1332.78     21.23 o 
  -2   9   4       80.97       82.77      2.80 o 
  -1   9   4       26.57       21.81      1.72 o 
   0   9   4        1.91        4.46      1.35 o 
   1   9   4       88.14       88.61      4.90 o 
   2   9   4        9.34        8.01      1.60 o 
   3   9   4       55.20       59.25      3.41 o 
   4   9   4        0.49        0.69      1.70 o 
   5   9   4        5.50        3.83      2.69 o 
   6   9   4        1.51        3.31      2.46 o 
   7   9   4       39.54       48.31      4.09 o 
   8   9   4        0.88       -1.28      3.01 o 
  -8  10   4        6.67       14.03      4.78 o 
  -7  10   4        0.23       -3.51      3.41 o 
  -6  10   4       56.91       59.01      4.96 o 
  -5  10   4        6.56        9.00      2.15 o 
  -4  10   4        3.18        1.43      1.53 o 
  -3  10   4      218.68      224.49      5.53 o 
  -2  10   4      104.52      103.99      4.05 o 
  -1  10   4       38.86       31.71      2.30 o 
   0  10   4        1.43        0.83      1.90 o 
   1  10   4       15.23        7.68      1.88 o 
   2  10   4        0.03       -1.16      1.56 o 
   3  10   4      129.14      123.62      4.19 o 
   4  10   4      216.71      204.01      6.18 o 
   5  10   4       34.34       39.83      4.11 o 
   6  10   4       11.74       14.07      3.51 o 
   7  10   4        0.29       -3.66      2.44 o 
   8  10   4       13.31       14.54      3.82 o 
  -8  11   4        1.46       -1.93      6.02 o 
  -7  11   4       18.64       27.97      5.62 o 
  -6  11   4       27.06       22.67      4.10 o 
  -5  11   4       20.11       22.15      4.45 o 
  -4  11   4       35.68       39.25      2.25 o 
  -3  11   4        5.56        2.66      1.81 o 
  -2  11   4       37.82       38.01      3.35 o 
  -1  11   4        0.05       -2.70      1.80 o 
   0  11   4        3.68        2.68      1.87 o 
   1  11   4       35.89       35.19      2.96 o 
   2  11   4      331.69      315.69      8.13 o 
   3  11   4       88.23       86.72      4.21 o 
   4  11   4        0.58       -2.20      2.15 o 
   5  11   4       25.67       32.62      4.19 o 
   6  11   4      115.88      108.87      6.80 o 
   7  11   4        6.86        9.30      7.66 o 
  -7  12   4        7.22       -0.69      6.02 o 
  -6  12   4       29.43       32.68      4.79 o 
  -5  12   4        3.80        3.65      4.05 o 
  -4  12   4        0.05       -3.21      2.14 o 
  -3  12   4        8.90        8.65      2.53 o 
  -2  12   4       19.71       16.86      2.85 o 
  -1  12   4        0.00        2.08      2.15 o 
   0  12   4       21.12       24.86      3.27 o 
   1  12   4       24.30       26.39      2.60 o 
   2  12   4       23.23       20.83      2.69 o 
   3  12   4        2.38        0.15      2.01 o 
   4  12   4       10.73        9.41      3.31 o 
   5  12   4        7.18       20.42      3.96 o 
   6  12   4        7.74        9.40      3.67 o 
   7  12   4        0.15       -2.20      3.21 o 
  -6  13   4        1.29       -4.69      3.85 o 
  -5  13   4        0.61        2.89      2.83 o 
  -4  13   4        4.27        4.20      3.68 o 
  -3  13   4       49.39       52.13      6.18 o 
  -2  13   4        1.21       -1.66      2.25 o 
  -1  13   4        6.37        8.58      2.63 o 
   0  13   4        0.72        1.80      2.04 o 
   1  13   4       41.39       37.14      3.82 o 
   2  13   4        4.77        1.02      2.07 o 
   3  13   4        1.18       -2.27      2.03 o 
   4  13   4       17.23       21.54      4.14 o 
   5  13   4        1.67        0.79      3.34 o 
   6  13   4        1.78        3.32      3.65 o 
  -5  14   4        3.93        2.52      3.45 o 
  -4  14   4        0.09        1.19      2.48 o 
  -3  14   4       33.88       38.70      5.15 o 
  -2  14   4       11.03       11.74      2.69 o 
  -1  14   4        1.67       -1.64      2.19 o 
   0  14   4       20.23       20.30      3.43 o 
   1  14   4        5.76       10.97      4.11 o 
   2  14   4        0.22       -0.15      2.50 o 
   3  14   4        2.31        2.07      2.91 o 
   4  14   4        1.26        4.40      5.65 o 
   5  14   4        4.06        5.25      3.98 o 
  -4  15   4        1.71        1.51      2.78 o 
  -3  15   4        4.60        3.06      2.92 o 
  -2  15   4        4.53        8.13      3.10 o 
  -1  15   4       24.20       36.44      4.28 o 
   0  15   4        0.00       -3.79      2.52 o 
   1  15   4        1.87        0.82      4.70 o 
   2  15   4       16.33       18.36      3.64 o 
   3  15   4        0.04        5.54      3.58 o 
  -1  16   4        8.40       10.73      4.58 o 
   0  16   4        0.74       -1.48      3.18 o 
   1  16   4        9.98        8.41      4.73 o 
 -10   1   5       13.61       11.35      4.58 o 
  -9   1   5        8.52        8.03      2.03 o 
  -8   1   5        2.56        0.62      1.25 o 
  -7   1   5       23.15       26.34      2.03 o 
  -6   1   5        1.60       -0.18      0.71 o 
  -5   1   5       25.27       27.78      1.32 o 
  -4   1   5       54.63       65.33      1.69 o 
  -3   1   5      304.08      341.08      5.27 o 
  -2   1   5      542.05      543.74      7.55 o 
  -1   1   5     8622.79     8413.62     96.14 o 
   0   1   5      644.70      568.77      6.92 o 
   1   1   5      390.57      381.96      4.92 o 
   2   1   5       13.11       18.46      0.74 o 
   3   1   5       61.50       75.83      1.58 o 
   4   1   5     2125.30     2247.18     27.52 o 
   5   1   5       32.66       39.43      1.66 o 
   6   1   5     2074.68     1998.92     25.06 o 
   7   1   5        6.99       10.90      1.98 o 
   8   1   5        8.47       12.61      2.45 o 
   9   1   5        1.27        4.24      3.24 o 
  10   1   5        9.93        4.41      3.34 o 
 -10   2   5        0.89       -0.50      2.31 o 
  -9   2   5       20.59       20.67      2.25 o 
  -8   2   5       51.93       41.64      4.51 o 
  -7   2   5       58.07       62.15      3.71 o 
  -6   2   5       89.07       82.98      3.59 o 
  -5   2   5       80.25       85.55      2.50 o 
  -4   2   5       24.91       38.26      1.68 o 
  -3   2   5       61.87       66.19      2.51 o 
  -2   2   5     5027.32     5265.06     66.07 o 
  -1   2   5        0.39        0.49      0.38 o 
   0   2   5     1809.58     1752.32     62.40 o 
   1   2   5      115.18      115.03      2.21 o 
   2   2   5      325.51      342.86      5.03 o 
   3   2   5      125.80      126.49      2.48 o 
   4   2   5     1344.01     1368.16     17.30 o 
   5   2   5       11.22       10.49      0.96 o 
   6   2   5       46.50       38.97      2.03 o 
   7   2   5       32.02       33.55      2.51 o 
   8   2   5        9.42       12.86      2.52 o 
   9   2   5        8.41        7.91      2.52 o 
  10   2   5        0.15       -1.23      2.35 o 
 -10   3   5        2.16        1.34      2.12 o 
  -9   3   5        0.09        1.54      2.74 o 
  -8   3   5        0.44       -2.58      2.13 o 
  -7   3   5       42.40       39.96      2.24 o 
  -6   3   5       42.10       39.34      2.67 o 
  -5   3   5        0.36        0.44      1.08 o 
  -4   3   5      355.66      382.70      7.73 o 
  -3   3   5      593.26      719.22     11.60 o 
  -2   3   5      688.68      694.21      9.49 o 
  -1   3   5     2253.18     2331.46     27.66 o 
   0   3   5     2031.46     1951.56     22.21 o 
   1   3   5      255.34      223.80      4.32 o 
   2   3   5       92.27       76.18      2.04 o 
   3   3   5      867.19      782.42     13.24 o 
   4   3   5        4.01        8.24      1.01 o 
   5   3   5       21.94       19.70      1.36 o 
   6   3   5       38.92       36.77      2.28 o 
   7   3   5       32.57       30.61      2.30 o 
   8   3   5        8.81       10.30      2.34 o 
   9   3   5        0.07        1.84      2.23 o 
  10   3   5        0.03        1.71      2.44 o 
 -10   4   5       12.43       20.11      4.77 o 
  -9   4   5        1.02        5.71      5.97 o 
  -8   4   5       15.24       17.25      5.50 o 
  -7   4   5        1.02        3.10      2.25 o 
  -6   4   5        0.71       -0.49      1.62 o 
  -5   4   5       49.34       47.61      2.50 o 
  -4   4   5     1297.28     1357.37     23.49 o 
  -3   4   5       85.31       96.40      3.79 o 
  -2   4   5      168.86      177.63      3.20 o 
  -1   4   5      161.34      158.22      2.59 o 
   0   4   5     2139.48     2273.08     27.27 o 
   1   4   5      143.65      158.55      2.93 o 
   2   4   5      313.74      309.34      4.93 o 
   3   4   5       43.75       41.31      1.67 o 
   4   4   5       98.54       93.64      3.00 o 
   5   4   5      368.97      400.13     10.41 o 
   6   4   5        0.16        1.02      1.51 o 
   7   4   5        3.22        3.33      1.75 o 
   8   4   5       15.18       18.94      2.59 o 
   9   4   5        2.78        2.53      2.27 o 
  10   4   5        0.06       -0.96      2.40 o 
 -10   5   5        2.84        4.48      3.75 o 
  -9   5   5        3.28        2.45      3.27 o 
  -8   5   5        3.75        3.37      3.88 o 
  -7   5   5        5.01        3.78      2.45 o 
  -6   5   5        6.73        5.67      2.03 o 
  -5   5   5       24.19       24.44      2.48 o 
  -4   5   5      138.94      142.21      4.02 o 
  -3   5   5       79.28       89.36      2.72 o 
  -2   5   5      466.91      544.28      8.21 o 
  -1   5   5      770.39      901.42     12.13 o 
   0   5   5      330.99      388.02      5.47 o 
   1   5   5      214.31      218.89      3.81 o 
   2   5   5        1.81       -0.07      0.60 o 
   3   5   5       14.72       17.66      1.33 o 
   4   5   5       36.95       34.15      1.90 o 
   5   5   5       12.10       13.48      1.46 o 
   6   5   5       75.69       86.02      5.37 o 
   7   5   5       11.25       13.76      2.28 o 
   8   5   5        0.47        1.09      2.12 o 
   9   5   5        2.74        3.45      2.35 o 
  10   5   5        0.01       -2.07      2.40 o 
 -10   6   5        2.09       -0.41      3.70 o 
  -9   6   5        0.11       -2.45      3.37 o 
  -8   6   5        4.42        4.77      3.48 o 
  -7   6   5       37.32       43.68      4.22 o 
  -6   6   5        0.02        0.26      2.16 o 
  -5   6   5       13.09       13.61      2.56 o 
  -4   6   5      576.20      588.01     11.24 o 
  -3   6   5      400.05      438.68      6.97 o 
  -2   6   5      119.93      134.67      2.89 o 
  -1   6   5        3.67        2.44      0.74 o 
   0   6   5      369.46      374.27      5.45 o 
   1   6   5      119.21      162.01      3.20 o 
   2   6   5      222.30      231.84      4.71 o 
   3   6   5      202.07      210.23      6.15 o 
   4   6   5       17.79       15.02      1.93 o 
   5   6   5      261.17      282.69      5.70 o 
   6   6   5        7.58        7.21      1.98 o 
   7   6   5       25.96       21.98      2.86 o 
   8   6   5       20.66       21.59      3.51 o 
   9   6   5        3.46       -0.22      2.36 o 
  -9   7   5       15.98       22.55      7.75 o 
  -8   7   5       17.39       12.40      4.45 o 
  -7   7   5       45.59       39.16      4.81 o 
  -6   7   5        1.55        2.32      2.55 o 
  -5   7   5      159.33      169.54      6.77 o 
  -4   7   5      323.79      341.52      7.26 o 
  -3   7   5        4.63        4.67      0.63 o 
  -2   7   5      172.66      180.31      3.26 o 
  -1   7   5        0.51       -0.40      0.78 o 
   0   7   5      265.70      292.62      5.41 o 
   1   7   5      249.36      269.41      5.15 o 
   2   7   5       55.88       57.18      2.44 o 
   3   7   5      180.00      211.27      5.50 o 
   4   7   5        1.91        0.52      0.95 o 
   5   7   5       95.04       95.45      3.87 o 
   6   7   5        1.47        0.88      1.91 o 
   7   7   5       31.23       28.52      3.24 o 
   8   7   5       13.59        9.54      3.07 o 
   9   7   5        1.03        2.42      2.71 o 
  -9   8   5        3.07        1.64      3.89 o 
  -8   8   5       55.31       60.09      8.49 o 
  -7   8   5       56.72       47.25      6.08 o 
  -6   8   5      146.93      153.67     13.43 o 
  -5   8   5        0.21        7.31      3.35 o 
  -4   8   5     1331.09     1246.28     19.63 o 
  -3   8   5      243.62      231.18      4.20 o 
  -2   8   5     1486.32     1424.61     19.14 o 
  -1   8   5      288.99      286.18      5.11 o 
   0   8   5       65.91       53.56      2.18 o 
   1   8   5        2.33        2.04      1.51 o 
   2   8   5        0.67       -1.26      1.16 o 
   3   8   5        0.48       -0.70      1.42 o 
   4   8   5       23.81       28.67      2.50 o 
   5   8   5       76.16       88.34      4.47 o 
   6   8   5        5.79        3.74      2.41 o 
   7   8   5        0.06       -3.17      2.12 o 
   8   8   5        0.00        2.78      2.92 o 
   9   8   5        1.84        5.42      2.86 o 
  -9   9   5        6.24        7.64      4.66 o 
  -8   9   5       13.70       19.17      4.78 o 
  -7   9   5       10.94       19.27      5.71 o 
  -6   9   5       17.68       10.37      3.02 o 
  -5   9   5       32.64       29.77      2.32 o 
  -4   9   5       51.13       58.22      2.80 o 
  -3   9   5      399.50      393.50      7.02 o 
  -2   9   5       92.22       89.88      3.29 o 
  -1   9   5      109.75      100.35      3.17 o 
   0   9   5       52.77       47.20      2.39 o 
   1   9   5       32.81       29.74      2.98 o 
   2   9   5      107.74      101.98      3.53 o 
   3   9   5       86.26       88.23      3.69 o 
   4   9   5       46.18       37.01      2.87 o 
   5   9   5       20.47       24.91      3.06 o 
   6   9   5       92.35       96.91      5.09 o 
   7   9   5        1.24        0.19      2.58 o 
   8   9   5        9.42        7.43      3.56 o 
  -8  10   5        0.07       -0.13      4.09 o 
  -7  10   5       16.60       20.17      4.06 o 
  -6  10   5        3.58       -0.90      1.85 o 
  -5  10   5        3.90        2.83      1.81 o 
  -4  10   5      102.80       96.62      3.74 o 
  -3  10   5       79.32       87.74      3.31 o 
  -2  10   5       32.95       30.67      2.24 o 
  -1  10   5      580.18      537.25     10.16 o 
   0  10   5       68.46       71.58      4.12 o 
   1  10   5       14.58       18.51      2.30 o 
   2  10   5       27.84       25.54      2.53 o 
   3  10   5        5.07        1.59      2.73 o 
   4  10   5       12.68       15.28      2.47 o 
   5  10   5      203.90      196.96      8.91 o 
   6  10   5       51.71       47.95      4.12 o 
   7  10   5       28.26       31.19      3.91 o 
   8  10   5        6.34        7.48      3.72 o 
  -7  11   5        3.28        6.65      4.40 o 
  -6  11   5       20.17       20.51      6.02 o 
  -5  11   5        0.57        3.54      1.67 o 
  -4  11   5        0.01        1.37      1.63 o 
  -3  11   5        7.95       13.94      2.80 o 
  -2  11   5       13.68       13.89      2.50 o 
  -1  11   5      228.44      213.60      7.12 o 
   0  11   5        0.02       -1.70      1.74 o 
   1  11   5       21.51       19.27      2.53 o 
   2  11   5      175.05      183.56      6.70 o 
   3  11   5       29.51       29.82      2.94 o 
   4  11   5       41.06       42.06      7.51 o 
   5  11   5       10.09       13.60      3.51 o 
   6  11   5       51.57       53.61      5.50 o 
   7  11   5        0.90        2.04      3.71 o 
  -7  12   5        0.05        1.28     13.77 o 
  -6  12   5        5.00        0.75      3.44 o 
  -5  12   5        1.28        1.63      2.41 o 
  -4  12   5       12.10       13.09      3.07 o 
  -3  12   5        0.58        5.20      2.71 o 
  -2  12   5       41.51       33.19      3.41 o 
  -1  12   5       86.76       89.92      4.96 o 
   0  12   5       14.14       19.37      2.98 o 
   1  12   5        0.61       -0.44      2.32 o 
   2  12   5       33.31       30.39      3.06 o 
   3  12   5        7.86        4.09      2.19 o 
   4  12   5      124.50      119.42      7.10 o 
   5  12   5        1.22        0.46      3.01 o 
   6  12   5        1.53        0.96      3.36 o 
   7  12   5        0.65        6.42      3.83 o 
  -6  13   5        0.35       -3.07      4.33 o 
  -5  13   5       33.65       50.31      4.51 o 
  -4  13   5       12.51       14.85      3.81 o 
  -3  13   5        6.75        7.28      3.14 o 
  -2  13   5       36.25       44.00      4.05 o 
  -1  13   5       24.93       31.39      3.67 o 
   0  13   5        2.83        1.61      2.46 o 
   1  13   5       21.78       17.02      3.28 o 
   2  13   5        0.49        0.51      2.08 o 
   3  13   5        1.61        1.61      2.23 o 
   4  13   5        6.39        4.59      3.44 o 
   5  13   5        0.11        1.10      3.35 o 
   6  13   5        0.80        0.67      3.63 o 
  -5  14   5        1.36        2.06      2.91 o 
  -4  14   5        4.28        6.74      3.25 o 
  -3  14   5        2.72        2.15      3.21 o 
  -2  14   5        6.02       12.47      3.16 o 
  -1  14   5        9.28       13.15      3.08 o 
   0  14   5        2.61        7.75      3.48 o 
   1  14   5       12.22        8.63      3.89 o 
   2  14   5       14.37       21.42      3.55 o 
   3  14   5        0.27       -0.13      2.44 o 
   4  14   5        0.20       -2.01      4.59 o 
   5  14   5        0.22        0.21      4.69 o 
  -3  15   5       17.25       31.75      4.19 o 
  -2  15   5        1.74        1.44      2.84 o 
  -1  15   5       22.12       36.23      4.30 o 
   0  15   5       14.30       16.13      3.58 o 
   1  15   5        0.41        0.69      2.87 o 
   2  15   5        0.04       -1.09      2.80 o 
   3  15   5       13.43       16.42      4.21 o 
 -10   0   6       38.34       35.83      5.87 o 
  -9   0   6        1.06        1.12      2.46 o 
  -8   0   6        0.17       -0.90      2.11 o 
  -7   0   6       87.05       85.64      2.86 o 
  -6   0   6       91.85       98.87      5.02 o 
  -5   0   6       34.25       35.26      1.84 o 
  -4   0   6        7.82        8.81      1.05 o 
  -3   0   6       33.48       40.21      5.88 o 
  -2   0   6     2613.07     2523.78     37.92 o 
  -1   0   6      887.75      919.46     14.36 o 
   0   0   6        3.12        3.51      0.61 o 
   1   0   6      547.78      565.19     11.09 o 
   2   0   6      291.80      275.07      5.55 o 
   3   0   6        1.53        2.54      1.03 o 
   4   0   6      118.15      105.19      4.53 o 
   5   0   6       14.58       13.51      2.34 o 
   6   0   6     2940.33     2825.21     51.71 o 
   7   0   6      143.67      160.67     18.70 o 
   8   0   6      165.21      177.10      8.93 o 
   9   0   6       20.76       23.13      4.52 o 
  10   0   6        7.54        7.94      3.99 o 
 -10   1   6        3.52       -0.98      2.14 o 
  -9   1   6        3.17        2.56      1.90 o 
  -8   1   6       14.12       11.70      2.16 o 
  -7   1   6       19.85       20.34      1.46 o 
  -6   1   6      321.76      313.34      7.12 o 
  -5   1   6      341.84      356.73      5.23 o 
  -4   1   6      339.65      334.33      4.58 o 
  -3   1   6     1289.71     1430.70     16.87 o 
  -2   1   6      273.75      250.73      4.03 o 
  -1   1   6     1260.73     1325.79     15.72 o 
   0   1   6     1741.53     1726.61     19.17 o 
   1   1   6      460.75      485.07      6.49 o 
   2   1   6      110.05      109.23      2.32 o 
   3   1   6      105.27      105.08      2.18 o 
   4   1   6      485.72      538.14      7.65 o 
   5   1   6       11.74       12.90      1.23 o 
   6   1   6      157.71      151.10      4.51 o 
   7   1   6       61.44       61.79      3.20 o 
   8   1   6       16.04       20.74      2.93 o 
   9   1   6       37.30       28.83      3.32 o 
  10   1   6        0.14        0.04      2.58 o 
 -10   2   6        0.70        1.90      2.25 o 
  -9   2   6       23.11       21.45      4.40 o 
  -8   2   6        2.07        1.16      2.18 o 
  -7   2   6        0.28       -0.69      1.71 o 
  -6   2   6      113.87      106.32      4.57 o 
  -5   2   6       72.22       81.79      2.46 o 
  -4   2   6      131.93      119.39      3.10 o 
  -3   2   6     6916.40     7593.22     96.03 o 
  -2   2   6     1225.22     1381.87     17.94 o 
  -1   2   6     4648.86     4883.35     55.05 o 
   0   2   6      781.17      700.10     13.37 o 
   1   2   6      824.25      774.65     11.24 o 
   2   2   6      196.06      194.62      3.22 o 
   3   2   6       24.61       20.25      0.91 o 
   4   2   6       19.28       17.35      1.57 o 
   5   2   6        1.82        0.49      0.84 o 
   6   2   6      194.87      197.38      4.81 o 
   7   2   6       53.96       55.54      3.08 o 
   8   2   6       21.42       24.28      2.96 o 
   9   2   6        0.92       -0.24      2.32 o 
  10   2   6        1.87        1.95      2.64 o 
 -10   3   6        7.62       11.61      2.25 o 
  -9   3   6       20.87       19.66      7.07 o 
  -8   3   6       10.54        9.74      3.06 o 
  -7   3   6        4.51        9.15      2.70 o 
  -6   3   6       11.91       13.80      2.39 o 
  -5   3   6       11.08       12.80      1.48 o 
  -4   3   6        0.54       -0.57      0.61 o 
  -3   3   6      601.03      681.96      9.37 o 
  -2   3   6     1259.97     1365.56     17.85 o 
  -1   3   6      398.83      411.74      5.51 o 
   0   3   6      130.83      135.22      2.24 o 
   1   3   6        0.53        1.76      0.66 o 
   2   3   6        7.69       10.59      0.79 o 
   3   3   6       26.81       28.27      1.16 o 
   4   3   6      360.53      365.25      5.98 o 
   5   3   6        6.59        4.19      1.07 o 
   6   3   6       68.41       78.67      2.93 o 
   7   3   6       11.37        9.63      2.11 o 
   8   3   6        0.00        0.97      2.11 o 
   9   3   6        0.89        0.45      2.24 o 
  10   3   6        0.77       -2.73      2.36 o 
 -10   4   6        5.47        8.46      3.92 o 
  -9   4   6       12.88       13.46      3.79 o 
  -8   4   6        0.61        1.23      2.82 o 
  -7   4   6        4.73        5.55      2.38 o 
  -6   4   6       33.53       32.70      2.73 o 
  -5   4   6       13.36       15.13      2.33 o 
  -4   4   6       11.24       11.83      1.80 o 
  -3   4   6        0.98        1.17      0.75 o 
  -2   4   6      282.95      362.23      6.29 o 
  -1   4   6        1.19       -0.63      0.52 o 
   0   4   6       37.21       39.28      1.17 o 
   1   4   6      182.41      229.41      4.17 o 
   2   4   6       58.55       64.83      2.24 o 
   3   4   6       15.35       12.44      1.20 o 
   4   4   6      104.37       93.68      2.54 o 
   5   4   6       37.11       29.78      1.85 o 
   6   4   6        0.26       -1.58      1.32 o 
   7   4   6        2.88        3.02      2.44 o 
   8   4   6        8.60        5.60      2.25 o 
   9   4   6        0.41       -2.99      2.81 o 
  10   4   6        0.31       -0.83      2.59 o 
 -10   5   6        9.30       14.08      4.44 o 
  -9   5   6       13.38       17.47      4.15 o 
  -8   5   6       27.80       26.98      5.08 o 
  -7   5   6        0.16        2.61      2.37 o 
  -6   5   6        4.80        3.23      1.92 o 
  -5   5   6        1.41        2.52      1.97 o 
  -4   5   6        6.80        8.91      1.43 o 
  -3   5   6       20.60       18.36      1.33 o 
  -2   5   6        0.29        0.24      0.52 o 
  -1   5   6       89.28      110.35      2.23 o 
   0   5   6       22.15       34.02      1.21 o 
   1   5   6      182.66      180.60      3.40 o 
   2   5   6      480.44      444.17      7.24 o 
   3   5   6       19.22       26.52      1.58 o 
   4   5   6       19.68       16.76      1.47 o 
   5   5   6      232.28      260.57      5.45 o 
   6   5   6        0.08        1.44      1.65 o 
   7   5   6      210.21      209.20      6.65 o 
   8   5   6        0.23       -2.91      2.41 o 
   9   5   6        0.44        0.45      2.38 o 
  10   5   6        0.25        0.00      2.70 o 
 -10   6   6        9.09       11.86      4.58 o 
  -9   6   6        1.86        1.17      3.42 o 
  -8   6   6        7.45        5.15      3.44 o 
  -7   6   6        4.90        4.04      4.14 o 
  -6   6   6       14.22       17.71      3.31 o 
  -5   6   6       33.98       32.11      3.24 o 
  -4   6   6      134.93      127.22      4.87 o 
  -3   6   6      110.06      100.72      2.80 o 
  -2   6   6      209.99      200.56      3.32 o 
  -1   6   6       39.32       41.12      1.96 o 
   0   6   6      166.21      164.74      2.96 o 
   1   6   6        2.36        2.77      0.86 o 
   2   6   6       41.93       37.16      1.66 o 
   3   6   6       63.62       65.01      2.89 o 
   4   6   6        1.36        0.58      1.29 o 
   5   6   6      108.31      111.05      3.33 o 
   6   6   6       19.19       16.48      2.58 o 
   7   6   6        1.99        2.03      2.33 o 
   8   6   6        0.15        0.09      3.78 o 
   9   6   6        3.28       -2.59      2.38 o 
  -9   7   6        7.05       13.09      4.30 o 
  -8   7   6        0.88        0.77      3.32 o 
  -7   7   6        0.22       -1.56      2.91 o 
  -6   7   6        7.71        7.60      2.62 o 
  -5   7   6        0.32        0.91      2.18 o 
  -4   7   6      389.57      361.96      7.57 o 
  -3   7   6       35.88       31.97      1.19 o 
  -2   7   6      370.66      370.75      5.28 o 
  -1   7   6        0.12        0.55      0.84 o 
   0   7   6       32.50       29.24      2.22 o 
   1   7   6      172.13      166.42      3.46 o 
   2   7   6        1.59        1.55      0.89 o 
   3   7   6       74.84       68.02      3.08 o 
   4   7   6       42.15       45.47      2.45 o 
   5   7   6      165.98      167.20      5.23 o 
   6   7   6       17.29       15.11      4.37 o 
   7   7   6        5.28        1.67      2.33 o 
   8   7   6        0.00        0.61      3.90 o 
   9   7   6        0.39       -1.07      2.86 o 
  -9   8   6        4.05        3.04      3.85 o 
  -8   8   6        1.28        0.59      3.39 o 
  -7   8   6        1.26        0.80      3.37 o 
  -6   8   6       15.37       15.69      3.30 o 
  -5   8   6       63.33       57.23      4.37 o 
  -4   8   6      233.38      225.50      6.46 o 
  -3   8   6      395.30      399.11      6.32 o 
  -2   8   6      262.31      251.26      4.37 o 
  -1   8   6      781.54      777.44     11.29 o 
   0   8   6      369.30      365.30      6.68 o 
   1   8   6       47.50       33.53      2.13 o 
   2   8   6      224.32      222.80      5.51 o 
   3   8   6       87.76       74.61      3.38 o 
   4   8   6      181.44      172.46      6.14 o 
   5   8   6       27.75       29.78      3.16 o 
   6   8   6        0.10        1.35      2.20 o 
   7   8   6        0.00        3.32      3.02 o 
   8   8   6        7.89       11.53      3.53 o 
   9   8   6        0.38       -2.61      2.56 o 
  -8   9   6        7.06       13.83      4.49 o 
  -7   9   6       10.67       23.45      6.29 o 
  -6   9   6       26.48       22.26      3.74 o 
  -5   9   6      195.81      198.19      5.87 o 
  -4   9   6      368.92      352.03      8.37 o 
  -3   9   6       69.11       65.63      2.44 o 
  -2   9   6      926.88      896.20     15.10 o 
  -1   9   6     1362.06     1275.56     18.93 o 
   0   9   6      136.77      133.91      3.67 o 
   1   9   6        9.96       10.00      1.93 o 
   2   9   6       17.85       16.28      2.40 o 
   3   9   6       73.68       78.26      3.61 o 
   4   9   6        3.48        2.09      1.90 o 
   5   9   6        0.35       -0.10      2.31 o 
   6   9   6        0.27       -0.06      2.38 o 
   7   9   6       20.12       23.87      3.62 o 
   8   9   6        0.24        1.52      3.29 o 
  -8  10   6        0.49       -3.53      4.04 o 
  -7  10   6       23.05       23.51      7.65 o 
  -6  10   6        2.39       -2.34      2.03 o 
  -5  10   6        3.97        6.75      1.52 o 
  -4  10   6       22.73       23.18      3.77 o 
  -3  10   6       16.94       17.34      1.61 o 
  -2  10   6       35.16       27.19      2.19 o 
  -1  10   6      296.81      286.25      6.51 o 
   0  10   6       50.35       53.03      5.13 o 
   1  10   6        0.25       -1.02      1.64 o 
   2  10   6        0.00       -2.88      1.92 o 
   3  10   6       10.36       12.09      2.97 o 
   4  10   6        5.60        4.25      2.40 o 
   5  10   6        2.95        1.51      2.87 o 
   6  10   6       40.10       45.28      4.16 o 
   7  10   6        7.94       14.05      3.83 o 
   8  10   6        0.06       -3.04      3.86 o 
  -7  11   6        0.00       -0.97      2.48 o 
  -6  11   6       10.79        8.47      2.47 o 
  -5  11   6       19.28       15.63      3.28 o 
  -4  11   6        2.49        0.55      2.33 o 
  -3  11   6        0.01        1.21      1.27 o 
  -2  11   6        0.83        3.10      1.66 o 
  -1  11   6        0.84        0.92      2.48 o 
   0  11   6       27.89       25.55      2.73 o 
   1  11   6        0.09        0.66      1.77 o 
   2  11   6       26.72       28.45      2.92 o 
   3  11   6       41.03       42.00      3.77 o 
   4  11   6       42.85       46.01      8.77 o 
   5  11   6       15.51       15.39      3.70 o 
   6  11   6        0.41       -3.36      3.06 o 
   7  11   6       13.46       13.38      4.05 o 
  -7  12   6        0.00        2.82      4.47 o 
  -6  12   6        0.13       -1.27      3.30 o 
  -5  12   6       12.26        9.41      2.72 o 
  -4  12   6       81.54       76.19      5.23 o 
  -3  12   6        0.47        7.43      4.27 o 
  -2  12   6        3.80        6.09      2.79 o 
  -1  12   6       78.94       84.25      6.42 o 
   0  12   6       22.52       36.43      3.64 o 
   1  12   6        0.36       -0.57      1.87 o 
   2  12   6       12.59       10.15      3.13 o 
   3  12   6        1.94        4.19      2.48 o 
   4  12   6       18.09       25.34      4.37 o 
   5  12   6        2.33        3.64      3.22 o 
   6  12   6        5.50        7.44      3.79 o 
  -6  13   6        0.01        2.81      4.78 o 
  -5  13   6        8.55        9.20      2.99 o 
  -4  13   6        1.34        1.12      2.75 o 
  -3  13   6        0.31       -1.66      2.64 o 
  -2  13   6        3.39        3.65      2.45 o 
  -1  13   6       42.70       52.95      4.38 o 
   0  13   6        0.00       -1.95      2.30 o 
   1  13   6        2.47        3.29      2.83 o 
   2  13   6        0.09        0.12      2.06 o 
   3  13   6       29.94       34.67      4.11 o 
   4  13   6        0.45        0.38      2.97 o 
   5  13   6        0.80        4.63      3.57 o 
  -5  14   6       14.74       15.88      3.48 o 
  -4  14   6        1.69        3.22      3.15 o 
  -3  14   6       17.79       24.79      4.20 o 
  -2  14   6        1.60        2.93      3.18 o 
  -1  14   6       45.47       49.72      4.54 o 
   0  14   6       39.06       46.84      5.08 o 
   1  14   6        4.43        5.26      2.83 o 
   2  14   6       29.32       34.37      4.14 o 
   3  14   6        4.35        2.61      2.90 o 
   4  14   6        2.81        4.92      3.82 o 
  -3  15   6        3.78        9.55      4.74 o 
  -2  15   6        0.60        0.54      3.48 o 
  -1  15   6        8.13        9.81      3.28 o 
   0  15   6        8.79       10.67      3.36 o 
   1  15   6       35.96       40.30      4.52 o 
   2  15   6        1.25        0.98      3.07 o 
   3  15   6        0.02        4.56      4.59 o 
 -10   1   7       38.36       37.18      3.10 o 
  -9   1   7       73.53       78.80      3.76 o 
  -8   1   7       21.81       27.49      2.86 o 
  -7   1   7        3.37       -0.03      1.55 o 
  -6   1   7       19.80       24.38      1.25 o 
  -5   1   7       10.48       14.37      0.89 o 
  -4   1   7        0.59        1.22      0.60 o 
  -3   1   7      549.05      524.09      8.07 o 
  -2   1   7       35.76       38.17      1.09 o 
  -1   1   7      602.92      735.64      9.11 o 
   0   1   7      609.47      640.63      7.98 o 
   1   1   7      285.28      238.51      3.48 o 
   2   1   7      152.69      165.07      3.13 o 
   3   1   7      371.40      381.10      5.32 o 
   4   1   7        3.35        3.12      1.01 o 
   5   1   7      115.34      118.86      2.77 o 
   6   1   7      213.78      196.79      4.40 o 
   7   1   7       22.83       28.02      3.28 o 
   8   1   7      370.27      324.36      9.28 o 
   9   1   7        1.40        1.66      2.58 o 
  10   1   7        1.28        3.22      2.78 o 
 -10   2   7        8.64       17.71      2.62 o 
  -9   2   7       64.85       64.30      4.84 o 
  -8   2   7        0.42       -2.66      2.19 o 
  -7   2   7       30.61       31.41      2.95 o 
  -6   2   7       20.58       21.72      2.51 o 
  -5   2   7      240.14      247.69      4.84 o 
  -4   2   7        6.83        5.82      0.86 o 
  -3   2   7      713.37      710.13      9.91 o 
  -2   2   7      593.10      657.96      8.65 o 
  -1   2   7      309.11      337.55      4.78 o 
   0   2   7     3159.94     3272.60     41.24 o 
   1   2   7      282.75      263.93      4.57 o 
   2   2   7      156.35      144.24      2.88 o 
   3   2   7      217.81      220.50      3.99 o 
   4   2   7        9.06        8.29      1.08 o 
   5   2   7       13.61        8.77      1.41 o 
   6   2   7      232.76      241.25      5.34 o 
   7   2   7        5.08        6.24      2.19 o 
   8   2   7       27.74       19.34      3.72 o 
   9   2   7       28.51       22.77      3.35 o 
  10   2   7        0.91        3.02      2.78 o 
 -10   3   7        7.63       12.70     10.89 o 
  -9   3   7       75.22       70.07      5.47 o 
  -8   3   7       13.02       11.53      3.06 o 
  -7   3   7       34.40       31.84      3.24 o 
  -6   3   7       21.53       21.68      2.64 o 
  -5   3   7      265.68      280.62      7.05 o 
  -4   3   7       27.14       34.51      1.57 o 
  -3   3   7        7.68       15.31      1.01 o 
  -2   3   7     1148.81     1153.77     15.30 o 
  -1   3   7     2149.97     2460.60     29.35 o 
   0   3   7       94.90      111.55      2.17 o 
   1   3   7     1162.44     1228.75     16.30 o 
   2   3   7       16.53       23.90      1.16 o 
   3   3   7      211.57      214.86      3.83 o 
   4   3   7       14.85       13.76      1.27 o 
   5   3   7       54.92       49.54      2.34 o 
   6   3   7        3.28        4.33      1.61 o 
   7   3   7       13.64       19.97      2.83 o 
   8   3   7        3.82        5.75      3.14 o 
   9   3   7       18.18       20.68      3.18 o 
  10   3   7        1.23        2.77      2.89 o 
 -10   4   7       51.10       41.52      6.91 o 
  -9   4   7       13.50       14.62      3.94 o 
  -8   4   7       17.63       22.56      6.23 o 
  -7   4   7        0.78        1.09      2.16 o 
  -6   4   7       36.88       28.51      3.13 o 
  -5   4   7        0.44       -1.26      1.58 o 
  -4   4   7       61.39       66.90      4.99 o 
  -3   4   7       27.69       34.13      2.01 o 
  -2   4   7     1286.79     1354.76     19.22 o 
  -1   4   7      748.15      775.33      9.95 o 
   0   4   7        0.21        0.22      0.57 o 
   1   4   7       13.91       16.72      1.09 o 
   2   4   7      409.85      430.50      6.67 o 
   3   4   7       60.63       68.76      1.94 o 
   4   4   7       57.87       59.35      1.98 o 
   5   4   7        1.39       -1.00      1.04 o 
   6   4   7        2.50       -0.32      1.52 o 
   7   4   7       26.93       26.74      3.10 o 
   8   4   7        8.99       11.04      2.60 o 
   9   4   7        0.46       -3.31      2.21 o 
  10   4   7        1.68        0.43      2.76 o 
 -10   5   7        1.66       -1.36      4.35 o 
  -9   5   7       46.10       49.75      5.76 o 
  -8   5   7       21.91       20.66      3.97 o 
  -7   5   7        6.15        6.61      2.71 o 
  -6   5   7       54.96       56.01      3.53 o 
  -5   5   7       79.08       65.65      3.91 o 
  -4   5   7       14.17       14.03      1.58 o 
  -3   5   7      356.97      352.40      6.66 o 
  -2   5   7      317.20      326.31      4.68 o 
  -1   5   7       22.00       22.87      1.38 o 
   0   5   7      265.76      305.29      4.41 o 
   1   5   7      755.89      830.77     12.41 o 
   2   5   7      433.26      430.90      7.94 o 
   3   5   7      186.53      182.25      4.12 o 
   4   5   7      114.13      117.83      3.63 o 
   5   5   7       75.27       74.49      3.26 o 
   6   5   7        0.27       -2.77      1.85 o 
   7   5   7        7.37        5.45      2.34 o 
   8   5   7        0.65        1.63      2.78 o 
   9   5   7        0.63        1.65      2.54 o 
  -9   6   7       35.79       34.83      5.26 o 
  -8   6   7        4.07        2.12      3.25 o 
  -7   6   7        6.71        7.45      4.98 o 
  -6   6   7       10.35        5.66      4.94 o 
  -5   6   7       35.97       33.68      3.32 o 
  -4   6   7        3.55        2.35      1.37 o 
  -3   6   7        0.48        0.73      0.96 o 
  -2   6   7      469.01      488.90      6.75 o 
  -1   6   7      304.91      331.25      6.06 o 
   0   6   7      469.47      463.69      7.15 o 
   1   6   7      130.97      128.27      2.93 o 
   2   6   7      347.18      346.67      6.16 o 
   3   6   7      382.57      381.78      8.29 o 
   4   6   7      139.45      127.83      4.04 o 
   5   6   7        9.22       12.84      2.69 o 
   6   6   7        1.14       -0.54      1.92 o 
   7   6   7      136.89      138.33      5.89 o 
   8   6   7        8.24       10.83      3.84 o 
   9   6   7       19.57       18.01      3.35 o 
  -9   7   7        0.58        6.31      3.89 o 
  -8   7   7        0.46        1.80      3.44 o 
  -7   7   7       75.71       77.07     10.06 o 
  -6   7   7        7.89        6.92      2.57 o 
  -5   7   7      160.88      156.44      6.53 o 
  -4   7   7        3.41        1.42      2.49 o 
  -3   7   7      225.63      226.27      4.29 o 
  -2   7   7      628.36      607.00      8.33 o 
  -1   7   7       20.92       18.93      1.32 o 
   0   7   7      104.00      100.92      3.03 o 
   1   7   7       81.43       89.30      2.76 o 
   2   7   7      104.11      103.57      4.34 o 
   3   7   7       68.55       70.95      3.26 o 
   4   7   7        6.12        5.66      1.54 o 
   5   7   7       52.90       50.94      4.14 o 
   6   7   7        7.86        9.84      2.56 o 
   7   7   7       19.37       21.41      3.44 o 
   8   7   7        0.36        2.99      3.14 o 
   9   7   7        8.68        9.75      3.09 o 
  -9   8   7        2.02        3.00      4.66 o 
  -8   8   7        9.78       11.16      8.17 o 
  -7   8   7       22.86       27.21      4.79 o 
  -6   8   7      107.65      112.61      6.12 o 
  -5   8   7      109.93      113.22      6.88 o 
  -4   8   7      347.99      304.18      6.57 o 
  -3   8   7        6.39        5.59      1.07 o 
  -2   8   7     1894.20     1764.97     25.10 o 
  -1   8   7      348.25      324.80      6.17 o 
   0   8   7     1060.88      981.42     14.95 o 
   1   8   7      224.76      212.25      4.26 o 
   2   8   7       25.48       25.58      2.11 o 
   3   8   7       31.13       32.10      2.58 o 
   4   8   7        0.76       -0.21      1.88 o 
   5   8   7        9.49       10.89      2.55 o 
   6   8   7        3.00        2.26      2.38 o 
   7   8   7        1.78        6.45      2.68 o 
   8   8   7        2.18        2.46      3.39 o 
  -8   9   7        3.19       -3.32      3.69 o 
  -7   9   7        2.95        4.55      3.85 o 
  -6   9   7        9.88        4.76      2.84 o 
  -5   9   7        0.06       -1.83      1.77 o 
  -4   9   7      144.32      126.94      5.89 o 
  -3   9   7      147.03      135.13      3.46 o 
  -2   9   7      287.76      292.35      5.88 o 
  -1   9   7     1021.38      969.50     14.99 o 
   0   9   7       10.90        8.28      1.56 o 
   1   9   7      588.26      580.93     10.90 o 
   2   9   7        0.31       -0.88      1.62 o 
   3   9   7        0.33       -1.58      1.65 o 
   4   9   7        0.71        0.41      2.05 o 
   5   9   7       28.17       30.41      3.38 o 
   6   9   7        4.44        2.10      2.77 o 
   7   9   7        7.28        8.95      3.54 o 
   8   9   7        7.12        6.36      3.67 o 
  -8  10   7        3.25       -2.17      4.01 o 
  -7  10   7        5.00       -1.42      3.88 o 
  -6  10   7       32.40       35.79      2.82 o 
  -5  10   7        7.59        8.02      1.63 o 
  -4  10   7       59.37       69.80      3.21 o 
  -3  10   7        0.80        1.44      1.14 o 
  -2  10   7       60.47       60.40      2.61 o 
  -1  10   7       10.52       10.33      1.80 o 
   0  10   7      128.80      121.09      4.27 o 
   1  10   7      366.79      358.68      8.69 o 
   2  10   7       17.84       16.14      2.42 o 
   3  10   7        0.66       -1.93      2.41 o 
   4  10   7       27.79       30.10      4.77 o 
   5  10   7        0.06        3.80      2.90 o 
   6  10   7        5.59        7.10      4.61 o 
   7  10   7       28.83       29.90      4.76 o 
  -7  11   7        6.32        1.60      3.04 o 
  -6  11   7        0.91        1.66      2.27 o 
  -5  11   7        0.08       -0.75      1.56 o 
  -4  11   7       32.74       30.99      2.60 o 
  -3  11   7        2.41        2.74      1.44 o 
  -2  11   7        0.05        2.31      1.53 o 
  -1  11   7       28.67       34.73      3.04 o 
   0  11   7       59.12       54.75      4.00 o 
   1  11   7      138.48      133.30      5.15 o 
   2  11   7        0.20       -0.22      1.91 o 
   3  11   7        7.70        3.90      2.85 o 
   4  11   7       46.52       54.57      5.29 o 
   5  11   7        0.90       -2.82      2.84 o 
   6  11   7        9.06       12.70      4.85 o 
   7  11   7        0.36       -0.31      3.52 o 
  -7  12   7        0.01        5.17      5.03 o 
  -6  12   7       13.64       13.26      2.94 o 
  -5  12   7        2.29        0.01      1.88 o 
  -4  12   7        1.63        3.26      2.17 o 
  -3  12   7        8.97       14.83      3.10 o 
  -2  12   7        1.82       -0.59      2.06 o 
  -1  12   7        8.82        4.71      2.41 o 
   0  12   7       20.97       22.65      3.17 o 
   1  12   7       30.38       37.48      3.40 o 
   2  12   7        7.24        7.58      2.95 o 
   3  12   7        0.11        2.71      3.05 o 
   4  12   7       52.34       58.50      5.99 o 
   5  12   7        2.83        1.18      5.30 o 
   6  12   7       43.56       44.13      5.59 o 
  -6  13   7        5.71        7.23      5.15 o 
  -5  13   7        1.85       -0.99      2.45 o 
  -4  13   7        4.66        4.64      3.05 o 
  -3  13   7       16.41       22.56      4.55 o 
  -2  13   7       10.53        8.20      2.89 o 
  -1  13   7        0.70        2.26      2.52 o 
   0  13   7       20.15       25.77      3.48 o 
   1  13   7        4.73        1.31      2.74 o 
   2  13   7        5.99        2.79      2.65 o 
   3  13   7        1.07       -0.07      2.64 o 
   4  13   7        0.29        4.37      3.51 o 
   5  13   7        0.01        2.03      3.52 o 
  -4  14   7       22.23       23.97      4.18 o 
  -3  14   7        0.46        3.23      3.18 o 
  -2  14   7        3.24       -3.08      2.84 o 
  -1  14   7        3.72        2.57      2.79 o 
   0  14   7       11.30       15.10      3.79 o 
   1  14   7        5.51        7.48      3.34 o 
   2  14   7        0.01        2.18      2.78 o 
   3  14   7        0.66        3.23      3.07 o 
   4  14   7        7.09       -1.21      3.39 o 
  -3  15   7        3.45        4.00      3.50 o 
  -2  15   7       15.52       16.96      4.20 o 
  -1  15   7       24.17       26.69      5.02 o 
   0  15   7        5.14       13.47      7.45 o 
   1  15   7       13.31       18.59      4.98 o 
   2  15   7       21.04       15.95      3.78 o 
 -10   0   8       85.63       82.65      7.75 o 
  -9   0   8      233.66      239.71     12.57 o 
  -8   0   8      176.24      178.15      6.44 o 
  -7   0   8       90.94       82.37      3.66 o 
  -6   0   8        0.12       -0.22      1.68 o 
  -5   0   8      705.60      738.89     17.23 o 
  -4   0   8      177.61      173.09     12.26 o 
  -3   0   8        0.14        0.84      0.72 o 
  -2   0   8      108.43       86.80      3.42 o 
  -1   0   8     4386.91     4488.74     67.28 o 
   0   0   8     2784.91     2804.54     45.79 o 
   1   0   8      426.32      429.45      9.09 o 
   2   0   8       77.55       59.55      4.11 o 
   3   0   8      515.79      517.04      9.90 o 
   4   0   8       95.93       91.17      4.39 o 
   5   0   8        0.01        2.53      3.26 o 
   6   0   8        2.79        5.57      2.19 o 
   7   0   8        8.47       13.09      3.78 o 
   8   0   8      600.83      564.77     19.60 o 
   9   0   8       32.65       32.96      5.52 o 
  10   0   8       55.15       37.88     11.31 o 
 -10   1   8        1.83        4.74      2.98 o 
  -9   1   8       43.14       37.64      2.79 o 
  -8   1   8       38.58       44.22      7.23 o 
  -7   1   8       61.12       61.29      3.32 o 
  -6   1   8      149.39      150.00      4.20 o 
  -5   1   8       13.25       14.51      1.28 o 
  -4   1   8     1274.16     1288.04     16.56 o 
  -3   1   8      854.76      872.95     17.78 o 
  -2   1   8        7.35       11.78      0.77 o 
  -1   1   8     1810.73     1839.83     21.77 o 
   0   1   8      103.77      124.33      2.22 o 
   1   1   8      358.58      394.87      5.12 o 
   2   1   8      455.74      461.05      6.21 o 
   3   1   8      180.29      186.80      3.87 o 
   4   1   8        7.48        7.67      1.04 o 
   5   1   8        1.87        2.05      1.32 o 
   6   1   8       38.63       41.09      3.58 o 
   7   1   8        1.42        0.71      2.09 o 
   8   1   8       24.59       24.19      3.31 o 
   9   1   8        4.48        0.65      3.05 o 
  10   1   8        0.42       -1.19      2.93 o 
 -10   2   8        0.15        1.69      2.18 o 
  -9   2   8      214.54      210.88      8.88 o 
  -8   2   8        0.18        1.84      2.46 o 
  -7   2   8      130.57      117.14      5.25 o 
  -6   2   8        3.39        2.99      1.90 o 
  -5   2   8        3.53        1.98      1.16 o 
  -4   2   8       21.70       21.24      1.43 o 
  -3   2   8       18.23       16.44      1.48 o 
  -2   2   8        0.01        0.31      0.50 o 
  -1   2   8     4766.03     5258.33     66.62 o 
   0   2   8     1981.56     2033.12     24.88 o 
   1   2   8      835.17      895.23     12.23 o 
   2   2   8       58.09       56.68      1.79 o 
   3   2   8        0.72       -0.09      0.73 o 
   4   2   8        0.55        1.06      0.91 o 
   5   2   8       14.13       15.27      2.00 o 
   6   2   8       13.17       15.93      1.77 o 
   7   2   8        0.22       -0.04      1.85 o 
   8   2   8       74.83       70.65      4.50 o 
   9   2   8        7.96        8.51      2.88 o 
  10   2   8        5.39        9.32      3.31 o 
 -10   3   8        3.80        6.12      3.32 o 
  -9   3   8       30.72       35.67      4.41 o 
  -8   3   8       79.65       72.19      5.15 o 
  -7   3   8       26.33       25.15      3.18 o 
  -6   3   8        0.54        1.31      2.00 o 
  -5   3   8       15.99       17.35      1.47 o 
  -4   3   8       46.74       53.98      1.47 o 
  -3   3   8       87.99       93.46      2.07 o 
  -2   3   8      218.58      266.35      4.22 o 
  -1   3   8     1329.41     1491.97     18.54 o 
   0   3   8     2834.95     3023.60     38.46 o 
   1   3   8       37.26       45.39      1.60 o 
   2   3   8      469.13      472.72      6.81 o 
   3   3   8        2.27        2.57      0.77 o 
   4   3   8        4.29        3.31      1.09 o 
   5   3   8       92.11       90.82      3.49 o 
   6   3   8       61.50       63.77      3.27 o 
   7   3   8        8.58        5.19      2.44 o 
   8   3   8       13.70       14.95      2.93 o 
   9   3   8        2.01        4.18      4.10 o 
  10   3   8        0.03        0.86      2.86 o 
 -10   4   8       21.93       26.02      4.63 o 
  -9   4   8        3.51        2.84      3.17 o 
  -8   4   8       11.68        7.80      6.02 o 
  -7   4   8        1.09        3.38      2.41 o 
  -6   4   8        1.98        2.30      2.57 o 
  -5   4   8      125.49      122.37      5.69 o 
  -4   4   8      105.00      106.42      7.48 o 
  -3   4   8       51.16       60.11      1.89 o 
  -2   4   8       26.65       32.39      1.14 o 
  -1   4   8      115.34      146.76      2.69 o 
   0   4   8     1022.49     1090.52     13.77 o 
   1   4   8        7.13        6.39      1.03 o 
   2   4   8      297.40      302.69      5.22 o 
   3   4   8      339.64      331.40      5.33 o 
   4   4   8       20.15       16.99      1.47 o 
   5   4   8       19.79       16.50      1.62 o 
   6   4   8        1.96       -0.05      1.50 o 
   7   4   8        0.45       -0.64      2.16 o 
   8   4   8        1.70       -0.63      2.20 o 
   9   4   8        4.98        9.17      2.91 o 
 -10   5   8        5.71        3.49      4.45 o 
  -9   5   8       12.15        5.24      3.77 o 
  -8   5   8       39.58       34.11      4.66 o 
  -7   5   8       42.02       43.72      4.59 o 
  -6   5   8       43.98       47.31      3.99 o 
  -5   5   8       19.07       28.36      3.00 o 
  -4   5   8        0.05       -1.00      1.43 o 
  -3   5   8       59.30       68.24      2.48 o 
  -2   5   8       40.28       47.09      1.53 o 
  -1   5   8       76.79       73.29      2.22 o 
   0   5   8       32.56       27.18      1.13 o 
   1   5   8      234.22      231.65      4.24 o 
   2   5   8      101.38      110.11      3.18 o 
   3   5   8       27.55       25.98      1.40 o 
   4   5   8       19.05       19.11      1.79 o 
   5   5   8        0.95        1.60      1.20 o 
   6   5   8        6.87        5.79      2.11 o 
   7   5   8       40.72       33.61      3.60 o 
   8   5   8        0.38       -3.52      2.73 o 
   9   5   8       36.19       31.79      3.84 o 
  -9   6   8        2.16       -4.76      3.17 o 
  -8   6   8       12.90       13.55      3.78 o 
  -7   6   8       18.32       15.32      3.85 o 
  -6   6   8       38.72       32.61      3.73 o 
  -5   6   8       10.20        2.94      2.10 o 
  -4   6   8      102.03       94.55      5.01 o 
  -3   6   8       78.76       80.38      2.82 o 
  -2   6   8       37.21       35.58      1.81 o 
  -1   6   8      148.98      130.84      2.76 o 
   0   6   8       19.14       18.79      1.33 o 
   1   6   8        0.00        1.85      0.91 o 
   2   6   8        0.05        0.18      0.77 o 
   3   6   8        6.33        6.95      1.37 o 
   4   6   8       16.06       13.14      1.85 o 
   5   6   8        0.00       -1.68      1.86 o 
   6   6   8        9.48       10.63      2.33 o 
   7   6   8       44.27       46.25      3.98 o 
   8   6   8        5.84        8.74      3.35 o 
   9   6   8        0.35        4.04      3.43 o 
  -9   7   8       13.80       13.30      4.22 o 
  -8   7   8       12.01       13.97      4.14 o 
  -7   7   8        0.11        0.54      3.10 o 
  -6   7   8       13.81       11.47      3.63 o 
  -5   7   8        2.02       -2.30      2.39 o 
  -4   7   8       39.10       37.32      2.63 o 
  -3   7   8       86.01       86.10      2.42 o 
  -2   7   8      466.12      443.96      6.53 o 
  -1   7   8      193.46      175.78      3.46 o 
   0   7   8      635.21      627.53      9.49 o 
   1   7   8      450.62      444.51      7.77 o 
   2   7   8      114.74      111.80      3.60 o 
   3   7   8      159.99      170.32      5.86 o 
   4   7   8       11.34       11.09      1.84 o 
   5   7   8        6.40        6.90      2.36 o 
   6   7   8        0.54        1.46      2.36 o 
   7   7   8        4.35        3.27      3.42 o 
   8   7   8        2.73        4.90      3.44 o 
   9   7   8        0.79       -1.88      2.69 o 
  -9   8   8        4.11        5.85      4.18 o 
  -8   8   8        5.56       14.59      4.33 o 
  -7   8   8        0.35       -3.27      3.00 o 
  -6   8   8       31.19       26.98      3.74 o 
  -5   8   8        4.25        2.45      3.22 o 
  -4   8   8       23.52       21.01      2.92 o 
  -3   8   8      168.92      156.66      4.12 o 
  -2   8   8      279.29      272.34      8.22 o 
  -1   8   8      109.20       99.09      3.04 o 
   0   8   8       31.35       33.41      2.09 o 
   1   8   8      261.78      263.62      5.50 o 
   2   8   8      685.88      696.66     12.35 o 
   3   8   8       52.95       51.26      3.06 o 
   4   8   8       41.63       40.82      3.59 o 
   5   8   8       35.82       32.84      3.36 o 
   6   8   8        1.45       -3.17      2.37 o 
   7   8   8        5.60        8.25      3.64 o 
   8   8   8        7.20        7.06      3.62 o 
  -8   9   8        3.90        4.10      4.66 o 
  -7   9   8        7.47       11.47      7.80 o 
  -6   9   8        1.57        1.46      2.70 o 
  -5   9   8        0.23       -0.67      1.42 o 
  -4   9   8       59.95       53.61      2.67 o 
  -3   9   8      113.18       94.21      2.97 o 
  -2   9   8      629.30      597.03      9.99 o 
  -1   9   8       77.61       82.47      2.80 o 
   0   9   8      696.51      652.59     10.91 o 
   1   9   8      615.29      571.31     10.89 o 
   2   9   8       35.39       40.39      3.42 o 
   3   9   8       30.36       25.72      3.10 o 
   4   9   8       38.24       43.41      3.58 o 
   5   9   8       11.70        6.48      2.67 o 
   6   9   8        1.97        1.06      2.66 o 
   7   9   8        3.73        6.05      3.11 o 
   8   9   8        0.08       -4.34      3.07 o 
  -8  10   8        0.08       -4.66      3.88 o 
  -7  10   8        2.12        1.00      4.14 o 
  -6  10   8        2.49        1.08      1.91 o 
  -5  10   8       48.34       38.54      2.27 o 
  -4  10   8        7.14        9.79      1.84 o 
  -3  10   8        0.45        0.72      1.23 o 
  -2  10   8        1.93        0.53      1.25 o 
  -1  10   8       29.52       26.58      2.03 o 
   0  10   8       41.95       36.17      2.65 o 
   1  10   8      122.56      110.01      4.58 o 
   2  10   8       11.44        7.88      2.42 o 
   3  10   8        0.05       -1.24      2.53 o 
   4  10   8        3.68        5.13      2.93 o 
   5  10   8        2.72        4.70      3.04 o 
   6  10   8        2.28       -0.54      3.63 o 
   7  10   8        0.24        1.38      3.26 o 
  -7  11   8        0.08        2.32      2.56 o 
  -6  11   8       31.18       38.62      3.76 o 
  -5  11   8        1.10       -0.29      1.53 o 
  -4  11   8       29.15       31.80      2.65 o 
  -3  11   8       24.72       23.15      2.20 o 
  -2  11   8       14.12       13.18      2.65 o 
  -1  11   8       20.46       14.42      2.30 o 
   0  11   8       24.36       30.68      3.32 o 
   1  11   8       40.02       44.47      3.59 o 
   2  11   8        0.04        0.04      1.99 o 
   3  11   8        0.00        1.00      3.64 o 
   4  11   8       20.32       18.44      3.39 o 
   5  11   8        2.20        0.17      2.96 o 
   6  11   8        8.63        6.25      3.97 o 
   7  11   8       11.84        8.52      4.53 o 
  -6  12   8        0.50       -1.94      2.56 o 
  -5  12   8        1.64        2.19      1.98 o 
  -4  12   8        5.56        5.06      2.32 o 
  -3  12   8       26.33       31.02      3.25 o 
  -2  12   8      134.23      131.22      7.59 o 
  -1  12   8        2.90        4.95      2.40 o 
   0  12   8        0.32       -0.44      2.18 o 
   1  12   8       61.11       62.59      7.14 o 
   2  12   8        0.43       -0.66      2.27 o 
   3  12   8        0.30        0.18      2.86 o 
   4  12   8        5.56        3.90      3.27 o 
   5  12   8        0.00       -0.61      3.23 o 
   6  12   8        6.01        0.72      3.86 o 
  -5  13   8        0.00        0.05      2.93 o 
  -4  13   8        0.82       -4.25      3.69 o 
  -3  13   8        1.37        2.97      2.81 o 
  -2  13   8       19.83       19.79      3.95 o 
  -1  13   8        0.25       -1.72      2.32 o 
   0  13   8        0.36        1.66      2.43 o 
   1  13   8       10.78       11.06      3.55 o 
   2  13   8        0.29        0.20      2.75 o 
   3  13   8        1.01        2.24      2.92 o 
   4  13   8        1.75       -4.09      3.21 o 
   5  13   8       11.23        3.66      3.75 o 
  -4  14   8        4.96        6.34      3.34 o 
  -3  14   8       30.72       32.11      5.87 o 
  -2  14   8        9.23        8.09      3.61 o 
  -1  14   8        8.68        9.07      3.24 o 
   0  14   8        4.23        1.12      4.43 o 
   1  14   8       29.63       29.26      4.55 o 
   2  14   8       25.13       34.59      4.28 o 
   3  14   8        7.47        9.08      3.94 o 
   4  14   8       13.79       12.25      4.39 o 
  -2  15   8        0.58        0.66      3.39 o 
  -1  15   8        8.71       14.75      5.01 o 
   0  15   8        4.99        7.40      3.76 o 
   1  15   8       10.57        5.69      3.53 o 
   2  15   8        7.38        2.13      4.85 o 
 -10   1   9        2.65       13.02      4.66 o 
  -9   1   9       16.18       17.39      2.29 o 
  -8   1   9      139.05      138.39      5.93 o 
  -7   1   9      158.77      157.59      5.49 o 
  -6   1   9      147.84      154.02      3.69 o 
  -5   1   9       12.57       17.37      1.77 o 
  -4   1   9        0.98        0.47      0.72 o 
  -3   1   9      659.82      688.43      8.76 o 
  -2   1   9       69.73      108.03      2.25 o 
  -1   1   9        1.27        0.99      0.48 o 
   0   1   9      111.20      124.13      2.87 o 
   1   1   9     1260.16     1241.49     14.31 o 
   2   1   9      204.44      209.66      3.43 o 
   3   1   9       33.38       32.23      1.57 o 
   4   1   9        5.55        4.65      1.17 o 
   5   1   9      145.87      148.70      4.17 o 
   6   1   9        9.53        8.84      1.73 o 
   7   1   9       39.94       39.40      3.47 o 
   8   1   9       57.15       56.30      4.30 o 
   9   1   9        0.99        0.86      3.76 o 
  10   1   9       90.20       85.50      5.60 o 
 -10   2   9       16.59       18.79      2.60 o 
  -9   2   9       18.60       13.37      3.27 o 
  -8   2   9        8.38        8.62      2.85 o 
  -7   2   9      140.76      135.16      6.77 o 
  -6   2   9        2.03       -0.06      1.94 o 
  -5   2   9      186.87      191.40      3.77 o 
  -4   2   9      416.14      440.00      6.76 o 
  -3   2   9      234.27      257.08      4.46 o 
  -2   2   9      175.30      209.13      3.22 o 
  -1   2   9        5.02        2.62      0.68 o 
   0   2   9      573.15      625.76      8.55 o 
   1   2   9       12.13       14.04      0.97 o 
   2   2   9      988.42      995.05     12.99 o 
   3   2   9        2.55        3.30      0.93 o 
   4   2   9      158.66      160.33      3.08 o 
   5   2   9       10.37       10.16      1.43 o 
   6   2   9       50.74       51.69      3.00 o 
   7   2   9        0.22       -2.02      2.12 o 
   8   2   9       59.21       60.09      4.40 o 
   9   2   9        0.14       -0.43      2.68 o 
 -10   3   9        1.67        1.56      3.21 o 
  -9   3   9       12.80       10.45      3.42 o 
  -8   3   9       18.18       22.17      5.19 o 
  -7   3   9      275.66      297.75      9.67 o 
  -6   3   9       42.04       40.59      2.81 o 
  -5   3   9      220.95      223.01      7.44 o 
  -4   3   9       48.96       49.61      1.56 o 
  -3   3   9      425.94      457.38      7.10 o 
  -2   3   9      241.98      266.42      4.37 o 
  -1   3   9      697.70      698.16      9.88 o 
   0   3   9       14.84       21.12      1.13 o 
   1   3   9     3583.41     3646.74     49.57 o 
   2   3   9       30.05       27.75      1.41 o 
   3   3   9      404.97      387.38      6.05 o 
   4   3   9       73.20       71.94      1.97 o 
   5   3   9       67.67       72.91      3.67 o 
   6   3   9        4.92        6.66      2.00 o 
   7   3   9       20.63       25.75      3.96 o 
   8   3   9        2.33        2.59      2.52 o 
   9   3   9        5.27        3.59      2.79 o 
 -10   4   9        0.91        0.45      3.55 o 
  -9   4   9       21.25       22.30      4.02 o 
  -8   4   9      201.37      189.72      8.81 o 
  -7   4   9       11.49       11.22      4.98 o 
  -6   4   9        2.31        0.43      2.06 o 
  -5   4   9        4.82        5.04      1.84 o 
  -4   4   9      192.34      196.07      3.97 o 
  -3   4   9        6.08        9.18      1.04 o 
  -2   4   9      131.60      131.30      2.56 o 
  -1   4   9        1.67        3.88      0.75 o 
   0   4   9       98.59      110.72      2.45 o 
   1   4   9      695.21      674.91      9.76 o 
   2   4   9        0.04        0.75      0.86 o 
   3   4   9       14.84       14.08      1.20 o 
   4   4   9       33.85       33.24      1.98 o 
   5   4   9       29.27       34.51      2.64 o 
   6   4   9        0.59        0.84      1.90 o 
   7   4   9        1.60        1.68      2.38 o 
   8   4   9        0.47        1.00      2.95 o 
   9   4   9        4.77        6.37      2.91 o 
  -9   5   9        3.97        4.74      3.51 o 
  -8   5   9       14.93       12.15      3.63 o 
  -7   5   9       82.51       92.65      9.79 o 
  -6   5   9       47.96       43.43      6.66 o 
  -5   5   9      246.14      248.88      7.29 o 
  -4   5   9      257.48      241.96      6.11 o 
  -3   5   9       56.90       52.86      2.15 o 
  -2   5   9      242.75      248.64      4.10 o 
  -1   5   9      236.52      224.38      3.83 o 
   0   5   9        8.56        7.13      1.08 o 
   1   5   9        0.48        0.61      0.86 o 
   2   5   9       47.56       44.74      1.89 o 
   3   5   9       66.79       64.06      2.30 o 
   4   5   9       21.48       22.04      1.94 o 
   5   5   9       10.82       13.10      2.17 o 
   6   5   9        9.18       12.92      3.32 o 
   7   5   9        0.45        1.83      2.36 o 
   8   5   9        1.69        4.09      3.26 o 
   9   5   9        5.79        4.26      2.91 o 
  -9   6   9        0.00       -0.06      3.46 o 
  -8   6   9        0.06        4.54      3.37 o 
  -7   6   9      149.40      142.33      9.22 o 
  -6   6   9       81.16       62.30      4.71 o 
  -5   6   9       31.58       40.70      5.52 o 
  -4   6   9       87.79       86.94      4.81 o 
  -3   6   9        7.40        4.63      0.88 o 
  -2   6   9       97.33       97.63      2.31 o 
  -1   6   9      306.55      288.65      4.73 o 
   0   6   9      180.02      184.65      3.83 o 
   1   6   9      113.10      105.76      3.01 o 
   2   6   9       12.39       14.45      1.36 o 
   3   6   9        0.00       -1.63      1.09 o 
   4   6   9       21.47       23.04      2.03 o 
   5   6   9       27.84       29.37      2.87 o 
   6   6   9       13.35       14.85      2.57 o 
   7   6   9       14.99       15.96      3.57 o 
   8   6   9        0.24       -2.83      2.84 o 
   9   6   9       37.62       43.05      4.49 o 
  -9   7   9        7.61        1.79      3.79 o 
  -8   7   9        8.90       -0.06      3.55 o 
  -7   7   9        6.15        6.14      3.43 o 
  -6   7   9       11.41       10.79      3.40 o 
  -5   7   9      184.21      184.50      7.31 o 
  -4   7   9        8.04        5.56      1.66 o 
  -3   7   9       82.26       68.36      2.28 o 
  -2   7   9        0.27       -1.32      0.88 o 
  -1   7   9       23.48       20.88      1.64 o 
   0   7   9      594.99      612.81      9.39 o 
   1   7   9       74.33       70.01      2.36 o 
   2   7   9      163.01      172.30      4.32 o 
   3   7   9       57.10       70.64      2.93 o 
   4   7   9        4.00        4.02      1.72 o 
   5   7   9       35.43       34.96      3.61 o 
   6   7   9        2.95        1.97      2.19 o 
   7   7   9       18.22       20.96      3.46 o 
   8   7   9        4.87        7.92      3.60 o 
  -9   8   9        1.85        1.41      3.96 o 
  -8   8   9       11.78        8.29      4.21 o 
  -7   8   9        0.09       -0.73      3.21 o 
  -6   8   9       43.40       40.86      5.45 o 
  -5   8   9       85.30       89.92      9.52 o 
  -4   8   9      163.72      158.03      4.58 o 
  -3   8   9      224.31      214.05      5.01 o 
  -2   8   9      282.42      259.63      5.28 o 
  -1   8   9       78.01       71.92      2.55 o 
   0   8   9     1711.60     1581.27     21.52 o 
   1   8   9      325.49      301.07      5.76 o 
   2   8   9      805.51      776.32     15.35 o 
   3   8   9      233.65      220.40      7.47 o 
   4   8   9       22.57       21.60      2.95 o 
   5   8   9        0.98        0.11      2.66 o 
   6   8   9        9.04        3.13      2.35 o 
   7   8   9        0.02        3.31      2.78 o 
   8   8   9        1.88       -4.17      3.24 o 
  -8   9   9        0.10       -0.67      3.81 o 
  -7   9   9        0.13       -0.37      3.44 o 
  -6   9   9        1.69        4.84      3.55 o 
  -5   9   9        0.57       -1.12      1.50 o 
  -4   9   9        0.08       -0.39      1.29 o 
  -3   9   9       64.75       61.94      4.15 o 
  -2   9   9      460.61      427.29      8.42 o 
  -1   9   9       16.07       12.40      1.68 o 
   0   9   9      485.74      473.55      8.03 o 
   1   9   9      772.14      774.76     13.91 o 
   2   9   9       10.90       10.22      2.63 o 
   3   9   9      285.03      298.48      8.94 o 
   4   9   9       32.47       28.57      4.05 o 
   5   9   9        0.69       -1.64      2.63 o 
   6   9   9       11.99        8.02      3.47 o 
   7   9   9        5.93       10.57      4.00 o 
   8   9   9        0.01        2.78      4.40 o 
  -8  10   9        0.02        2.40      4.47 o 
  -7  10   9       21.62       15.32      5.06 o 
  -6  10   9        0.03       -1.60      2.44 o 
  -5  10   9       15.79       20.22      2.56 o 
  -4  10   9       65.13       59.32      3.08 o 
  -3  10   9        0.46       -0.39      1.23 o 
  -2  10   9        0.13        0.02      1.25 o 
  -1  10   9        5.99        5.62      1.49 o 
   0  10   9       15.38       15.47      1.95 o 
   1  10   9        1.71        0.76      1.71 o 
   2  10   9       67.16       56.92      4.14 o 
   3  10   9       93.76       91.44      7.14 o 
   4  10   9       16.97       23.97      4.67 o 
   5  10   9        0.00        0.86      3.09 o 
   6  10   9        9.46        6.32      3.49 o 
   7  10   9        0.93       -3.62      3.34 o 
  -7  11   9        2.40        0.01      2.51 o 
  -6  11   9        0.15       -4.05      3.10 o 
  -5  11   9        0.05       -1.04      1.55 o 
  -4  11   9        2.21        2.44      1.72 o 
  -3  11   9        3.68        3.43      1.47 o 
  -2  11   9       40.73       39.91      3.44 o 
  -1  11   9       20.31       17.11      2.47 o 
   0  11   9        3.02        2.48      2.04 o 
   1  11   9       28.35       28.70      3.13 o 
   2  11   9       20.19       23.83      3.34 o 
   3  11   9       37.67       38.52      5.04 o 
   4  11   9        7.22        5.62      3.14 o 
   5  11   9        8.29        3.97      3.43 o 
   6  11   9        4.01        3.55      3.66 o 
  -6  12   9        8.04        6.51      3.26 o 
  -5  12   9        1.06        0.90      1.97 o 
  -4  12   9       77.99       82.35      4.48 o 
  -3  12   9       13.83        6.62      2.42 o 
  -2  12   9        8.55        9.48      3.27 o 
  -1  12   9       61.24       62.22      3.97 o 
   0  12   9        0.21       -0.37      2.32 o 
   1  12   9       18.83       16.13      3.14 o 
   2  12   9        6.97        5.11      3.22 o 
   3  12   9       35.13       36.62      4.85 o 
   4  12   9       11.56       11.52      3.80 o 
   5  12   9        5.68        5.34      3.78 o 
   6  12   9       18.62       15.24      4.57 o 
  -5  13   9       15.08       23.34      4.17 o 
  -4  13   9        7.56        7.31      2.65 o 
  -3  13   9        6.19        4.81      2.75 o 
  -2  13   9        0.38        0.39      3.05 o 
  -1  13   9       15.83       19.58      3.46 o 
   0  13   9       40.37       47.34      4.43 o 
   1  13   9        5.29        7.87      3.55 o 
   2  13   9        8.28        9.42      4.41 o 
   3  13   9        0.26       -3.77      3.01 o 
   4  13   9        0.06       -0.81      3.36 o 
   5  13   9        1.44        1.58      3.84 o 
  -4  14   9        1.78        5.68      3.22 o 
  -3  14   9        0.51       -4.35      2.90 o 
  -2  14   9       24.63       24.90      4.53 o 
  -1  14   9        2.05        5.60      3.69 o 
   0  14   9        1.77        3.29      3.23 o 
   1  14   9        4.51        4.32      3.38 o 
   2  14   9        9.97       -1.89      4.17 o 
   3  14   9        0.25        0.24      5.10 o 
  -2  15   9        3.27        7.51      3.86 o 
  -1  15   9        3.10        2.38      3.68 o 
   0  15   9        8.53        9.95      3.96 o 
   1  15   9       21.87       20.55      4.66 o 
 -10   0  10        0.05       14.35      4.82 o 
  -9   0  10        7.58       12.99      4.09 o 
  -8   0  10      127.40      130.13      5.43 o 
  -7   0  10      638.48      628.26     15.59 o 
  -6   0  10      356.25      359.63      8.21 o 
  -5   0  10        0.11       -1.38      0.92 o 
  -4   0  10      262.32      286.03      7.78 o 
  -3   0  10       26.39       27.98      1.60 o 
  -2   0  10      516.15      518.34     12.95 o 
  -1   0  10      495.57      428.52      8.38 o 
   0   0  10      298.07      273.76      5.82 o 
   1   0  10     2986.60     2815.62     51.04 o 
   2   0  10       25.26       25.20      2.00 o 
   3   0  10       10.39        7.30      1.44 o 
   4   0  10      175.82      179.10      5.54 o 
   5   0  10      107.55      103.39      9.01 o 
   6   0  10        1.38       -1.43      1.89 o 
   7   0  10        1.99        2.88      3.29 o 
   8   0  10        0.08        0.06      3.59 o 
   9   0  10        3.52       -3.71      5.08 o 
 -10   1  10        0.00        1.46      2.92 o 
  -9   1  10        7.32        7.29      2.06 o 
  -8   1  10        7.31        7.88      1.79 o 
  -7   1  10      228.39      230.38      6.96 o 
  -6   1  10       49.26       51.16      2.51 o 
  -5   1  10      274.43      260.45      4.94 o 
  -4   1  10       59.28       55.55      2.29 o 
  -3   1  10      392.16      419.85      5.84 o 
  -2   1  10     1112.39     1153.81     15.08 o 
  -1   1  10      171.21      216.35      3.93 o 
   0   1  10      133.26      140.91      2.71 o 
   1   1  10      149.90      156.27      2.82 o 
   2   1  10       35.67       39.93      1.61 o 
   3   1  10       89.91       79.83      2.43 o 
   4   1  10       49.04       55.91      2.29 o 
   5   1  10       54.33       49.09      2.82 o 
   6   1  10        0.04       -2.09      1.40 o 
   7   1  10        1.62        3.82      2.43 o 
   8   1  10        6.98        4.21      2.64 o 
   9   1  10        0.01       -3.00      2.65 o 
 -10   2  10        1.02        4.12      2.20 o 
  -9   2  10        2.61        4.52      2.89 o 
  -8   2  10        2.54        3.96      2.70 o 
  -7   2  10      411.08      375.58     11.10 o 
  -6   2  10        6.19        6.87      2.26 o 
  -5   2  10       56.00       50.28      2.16 o 
  -4   2  10        5.78        5.33      0.97 o 
  -3   2  10      246.93      240.63      3.89 o 
  -2   2  10        3.44        0.68      0.65 o 
  -1   2  10      141.63      139.18      2.73 o 
   0   2  10        0.45        0.54      0.52 o 
   1   2  10     1109.27     1264.99     14.70 o 
   2   2  10      581.30      639.02      8.45 o 
   3   2  10      235.69      230.82      4.47 o 
   4   2  10        0.15       -0.22      0.96 o 
   5   2  10        2.99        3.34      1.60 o 
   6   2  10        1.40        2.48      1.78 o 
   7   2  10        1.27        1.31      2.36 o 
   8   2  10        5.27       -0.21      2.53 o 
   9   2  10        2.10       -0.14      3.37 o 
 -10   3  10        1.36        4.51      3.37 o 
  -9   3  10        0.50        2.40      3.02 o 
  -8   3  10       22.08       21.31      3.66 o 
  -7   3  10       49.03       50.69      4.52 o 
  -6   3  10       82.48       73.73      4.25 o 
  -5   3  10       19.79       21.46      2.03 o 
  -4   3  10      333.49      325.97      5.11 o 
  -3   3  10      421.20      434.43      6.28 o 
  -2   3  10        6.61        5.21      0.75 o 
  -1   3  10        5.86        4.14      0.84 o 
   0   3  10      108.95      116.95      2.48 o 
   1   3  10      784.73      828.10     12.50 o 
   2   3  10     1267.72     1292.14     16.59 o 
   3   3  10        0.09        1.62      0.93 o 
   4   3  10      293.46      298.32      5.68 o 
   5   3  10        3.61        2.12      1.20 o 
   6   3  10        3.00        0.12      1.80 o 
   7   3  10       14.03       12.18      3.76 o 
   8   3  10        0.04       -3.46      2.32 o 
   9   3  10        0.40        2.48      2.91 o 
 -10   4  10        1.05       -1.04      5.34 o 
  -9   4  10        2.13        1.33      5.55 o 
  -8   4  10       39.96       32.33      4.33 o 
  -7   4  10       59.24       62.73      5.07 o 
  -6   4  10       48.34       43.22      3.79 o 
  -5   4  10        3.00       -0.11      1.22 o 
  -4   4  10       12.70       12.90      1.17 o 
  -3   4  10      156.28      146.42      2.54 o 
  -2   4  10       53.70       54.32      1.68 o 
  -1   4  10      268.64      253.61      5.21 o 
   0   4  10        2.92        3.80      0.84 o 
   1   4  10       31.89       46.55      1.80 o 
   2   4  10       19.99       31.47      1.58 o 
   3   4  10       15.66       15.99      1.34 o 
   4   4  10        1.17        0.98      1.01 o 
   5   4  10        8.95        6.61      2.38 o 
   6   4  10        8.48       10.32      2.36 o 
   7   4  10        0.30        0.70      2.41 o 
   8   4  10        0.28       -2.78      3.91 o 
   9   4  10        0.08       -0.49      2.82 o 
  -9   5  10        2.38        2.62      3.35 o 
  -8   5  10        9.04        7.60      3.43 o 
  -7   5  10       48.17       47.05      4.85 o 
  -6   5  10       73.24       59.82      4.43 o 
  -5   5  10      112.68       96.39      4.47 o 
  -4   5  10       30.46       29.46      2.17 o 
  -3   5  10      205.61      193.62      4.47 o 
  -2   5  10       11.46       13.06      1.09 o 
  -1   5  10      289.63      304.73      5.21 o 
   0   5  10        0.19        0.24      1.00 o 
   1   5  10       13.01       10.61      1.18 o 
   2   5  10        0.17       -1.00      0.89 o 
   3   5  10        0.30       -1.10      0.91 o 
   4   5  10       32.92       36.90      2.31 o 
   5   5  10       15.26       15.86      2.18 o 
   6   5  10       12.81       13.60      2.60 o 
   7   5  10        0.77        1.54      2.46 o 
   8   5  10        4.99        3.43      3.38 o 
   9   5  10        7.40        6.63      3.15 o 
  -9   6  10        4.90        3.61      3.59 o 
  -8   6  10        0.13        0.81      4.29 o 
  -7   6  10        6.64        3.56      3.19 o 
  -6   6  10        3.18        6.75      3.15 o 
  -5   6  10       29.19       29.23      3.41 o 
  -4   6  10      105.30       93.31      4.51 o 
  -3   6  10       12.83       11.72      1.18 o 
  -2   6  10       75.64       68.36      3.27 o 
  -1   6  10        1.08        0.84      0.91 o 
   0   6  10       48.10       46.33      2.09 o 
   1   6  10       58.47       59.17      3.29 o 
   2   6  10       15.30       19.46      1.56 o 
   3   6  10        4.25        2.13      1.26 o 
   4   6  10        9.46       10.38      1.76 o 
   5   6  10        0.12        1.10      1.91 o 
   6   6  10        0.23       -0.97      1.96 o 
   7   6  10        2.51        5.94      2.86 o 
   8   6  10        1.58        7.91      3.60 o 
   9   6  10        9.49        8.15      3.34 o 
  -9   7  10        4.47        8.01      4.15 o 
  -8   7  10        2.25       -1.18      3.46 o 
  -7   7  10       10.26       12.58      4.35 o 
  -6   7  10       30.71       28.37      4.52 o 
  -5   7  10       15.31       22.94      3.35 o 
  -4   7  10        3.18        1.92      0.94 o 
  -3   7  10       20.99       20.22      1.69 o 
  -2   7  10       75.52       69.29      2.44 o 
  -1   7  10      132.22      124.27      3.21 o 
   0   7  10      129.77      129.89      3.37 o 
   1   7  10       76.87       73.02      2.75 o 
   2   7  10      514.31      514.99      9.09 o 
   3   7  10      126.38      140.77      4.14 o 
   4   7  10      199.88      201.26      5.67 o 
   5   7  10        1.98        2.70      2.22 o 
   6   7  10        0.00       -3.17      2.11 o 
   7   7  10       10.94       16.34      3.34 o 
   8   7  10        0.45       -1.89      3.46 o 
  -8   8  10        1.06        4.19      3.98 o 
  -7   8  10       10.42       14.19      4.25 o 
  -6   8  10       48.14       51.51      5.68 o 
  -5   8  10       35.89       41.10      7.27 o 
  -4   8  10       71.57       68.12      2.84 o 
  -3   8  10        5.65        3.16      1.51 o 
  -2   8  10       31.14       28.13      3.02 o 
  -1   8  10      121.52      121.73      3.32 o 
   0   8  10      204.77      210.01      6.71 o 
   1   8  10       33.67       30.04      2.13 o 
   2   8  10      102.73      103.90      5.57 o 
   3   8  10       79.99       79.90      4.11 o 
   4   8  10      119.10      118.69      4.99 o 
   5   8  10        9.65        9.73      2.53 o 
   6   8  10        1.85        0.70      2.48 o 
   7   8  10        4.40        4.08      3.12 o 
   8   8  10        0.03        3.85      3.73 o 
  -8   9  10        4.21        5.99      4.50 o 
  -7   9  10        4.80        3.64      5.34 o 
  -6   9  10        0.17       -0.57      3.22 o 
  -5   9  10       25.42       22.29      2.31 o 
  -4   9  10        1.39        1.75      1.47 o 
  -3   9  10       29.87       22.84      2.24 o 
  -2   9  10      130.60      124.54      3.57 o 
  -1   9  10       74.15       70.09      2.92 o 
   0   9  10      558.03      517.25      8.66 o 
   1   9  10       12.95       12.96      1.93 o 
   2   9  10      307.31      291.04      7.11 o 
   3   9  10      164.67      156.01      7.57 o 
   4   9  10       10.94        8.92      3.22 o 
   5   9  10       27.35       26.62      4.25 o 
   6   9  10       11.96       14.42      4.97 o 
   7   9  10        1.23        2.78      6.38 o 
  -7  10  10       29.58       24.07      6.81 o 
  -6  10  10        0.06        0.66      2.05 o 
  -5  10  10        0.61       -0.44      1.93 o 
  -4  10  10       26.22       25.80      2.35 o 
  -3  10  10        3.93        1.87      1.67 o 
  -2  10  10       60.13       67.92      2.84 o 
  -1  10  10        4.02        6.05      1.70 o 
   0  10  10       25.40       19.35      2.29 o 
   1  10  10       32.32       35.31      3.04 o 
   2  10  10       16.20       11.24      4.08 o 
   3  10  10       60.86       58.85      5.24 o 
   4  10  10       20.01       21.68      4.02 o 
   5  10  10        0.03       -0.57      3.13 o 
   6  10  10        3.67        5.12      3.53 o 
   7  10  10        0.02       -4.21      3.38 o 
  -7  11  10        8.09       10.71      2.96 o 
  -6  11  10       16.62       17.14      3.30 o 
  -5  11  10        0.40        0.74      2.27 o 
  -4  11  10       11.02       13.33      2.42 o 
  -3  11  10       45.56       48.88      2.63 o 
  -2  11  10       11.10       10.66      2.90 o 
  -1  11  10        4.90        1.73      1.97 o 
   0  11  10        2.35        0.25      1.90 o 
   1  11  10        4.82        3.02      2.59 o 
   2  11  10        7.56        7.98      2.74 o 
   3  11  10        1.39        3.24      3.32 o 
   4  11  10        4.78        7.74      3.47 o 
   5  11  10        3.24        4.67      4.53 o 
   6  11  10        8.80       11.69      4.03 o 
  -6  12  10        1.02        5.63      3.13 o 
  -5  12  10       10.39        6.42      3.45 o 
  -4  12  10        0.06        0.31      2.23 o 
  -3  12  10        0.76       -0.14      2.16 o 
  -2  12  10        0.22       -0.25      2.22 o 
  -1  12  10       39.85       47.35      3.64 o 
   0  12  10       52.75       49.59      4.36 o 
   1  12  10        6.28       10.37      2.88 o 
   2  12  10        0.65        6.10      3.77 o 
   3  12  10       10.39        8.23      3.59 o 
   4  12  10        0.15       -1.52      3.40 o 
   5  12  10        0.48       -0.58      3.52 o 
  -5  13  10       57.37       67.18      5.85 o 
  -4  13  10        0.34       -1.01      2.28 o 
  -3  13  10        5.55        2.91      3.30 o 
  -2  13  10        0.02       -1.99      2.27 o 
  -1  13  10        0.04       -0.44      2.58 o 
   0  13  10       39.25       41.61      4.24 o 
   1  13  10        4.12        8.68      3.63 o 
   2  13  10        0.01       -3.45      3.67 o 
   3  13  10        0.06        1.47      6.34 o 
   4  13  10        3.60        1.76      3.74 o 
  -3  14  10        6.35        9.60      3.64 o 
  -2  14  10       44.14       40.14      5.18 o 
  -1  14  10       26.30       31.36      5.01 o 
   0  14  10       12.36        9.53      6.54 o 
   1  14  10       10.52       19.15      4.41 o 
   2  14  10        0.00        3.51      4.70 o 
   3  14  10       16.96       24.86      4.97 o 
 -10   1  11        0.33        2.60      3.12 o 
  -9   1  11       54.35       55.85      3.29 o 
  -8   1  11        0.34        1.06      1.67 o 
  -7   1  11      117.55      109.97      3.38 o 
  -6   1  11      164.11      167.59      4.01 o 
  -5   1  11     1329.96     1290.25     18.99 o 
  -4   1  11       40.53       36.32      1.47 o 
  -3   1  11      157.96      155.63      2.90 o 
  -2   1  11       72.07       52.23      1.61 o 
  -1   1  11      630.78      632.15      9.35 o 
   0   1  11       11.93       14.39      1.03 o 
   1   1  11       42.40       44.56      2.05 o 
   2   1  11        2.72        2.21      0.88 o 
   3   1  11      315.76      306.20      5.95 o 
   4   1  11       48.14       46.98      2.11 o 
   5   1  11       12.56        9.46      2.32 o 
   6   1  11        0.01        1.62      1.88 o 
   7   1  11        0.48        2.31      2.36 o 
   8   1  11        0.35       -0.67      2.58 o 
   9   1  11        0.03        1.20      2.87 o 
 -10   2  11        0.46        1.81      2.73 o 
  -9   2  11        1.62        2.04      2.26 o 
  -8   2  11       38.02       39.13      3.99 o 
  -7   2  11       48.21       55.57      4.45 o 
  -6   2  11        0.87        0.12      2.02 o 
  -5   2  11      701.15      686.32     12.53 o 
  -4   2  11      110.99      127.62      2.66 o 
  -3   2  11       13.60       16.29      1.02 o 
  -2   2  11      232.82      242.98      4.26 o 
  -1   2  11       83.31       88.21      2.20 o 
   0   2  11        4.74        7.59      0.79 o 
   1   2  11       10.01        9.34      0.92 o 
   2   2  11      144.13      147.31      2.83 o 
   3   2  11       60.17       55.68      2.29 o 
   4   2  11       48.33       52.38      2.71 o 
   5   2  11        3.14       -0.03      1.53 o 
   6   2  11       21.13       19.08      2.71 o 
   7   2  11        0.13        3.09      2.48 o 
   8   2  11        1.54       -1.57      2.48 o 
   9   2  11        0.64       -0.76      3.52 o 
 -10   3  11        0.69        3.05      3.32 o 
  -9   3  11        0.75        1.85      4.19 o 
  -8   3  11        1.58        4.05      2.86 o 
  -7   3  11       43.73       43.98      4.26 o 
  -6   3  11        9.43        6.87      2.45 o 
  -5   3  11      359.58      341.20      6.28 o 
  -4   3  11       47.05       50.02      2.06 o 
  -3   3  11      251.21      252.10      5.07 o 
  -2   3  11       24.96       20.84      1.20 o 
  -1   3  11       31.71       42.50      1.61 o 
   0   3  11      124.87      151.37      3.16 o 
   1   3  11      440.65      439.75      7.35 o 
   2   3  11       50.30       42.71      1.88 o 
   3   3  11      508.78      496.94      7.61 o 
   4   3  11       86.00       87.40      2.97 o 
   5   3  11        3.99        0.62      1.54 o 
   6   3  11       19.91       22.20      2.77 o 
   7   3  11       19.91       20.85      3.40 o 
   8   3  11        0.13       -0.09      2.57 o 
   9   3  11        1.37       -0.95      2.89 o 
  -9   4  11        0.06       -1.08      3.01 o 
  -8   4  11        5.09        2.90      8.07 o 
  -7   4  11       59.70       57.51      4.96 o 
  -6   4  11      669.85      637.46     19.12 o 
  -5   4  11       64.67       73.74      3.71 o 
  -4   4  11        1.81        4.66      1.08 o 
  -3   4  11       48.91       48.18      1.55 o 
  -2   4  11      321.85      334.06      5.53 o 
  -1   4  11       30.61       29.29      1.51 o 
   0   4  11      386.39      376.76      5.77 o 
   1   4  11        1.06        0.93      1.27 o 
   2   4  11        3.89        3.81      1.02 o 
   3   4  11      225.25      209.87      4.20 o 
   4   4  11       46.23       50.56      2.02 o 
   5   4  11       23.29       25.42      2.49 o 
   6   4  11        5.72        5.23      2.20 o 
   7   4  11       11.87        8.81      2.81 o 
   8   4  11        0.40        1.99      3.16 o 
   9   4  11        0.39       -3.36      2.71 o 
  -9   5  11        9.35       20.51      4.41 o 
  -8   5  11       35.70       30.37      4.55 o 
  -7   5  11       22.50       21.21      4.40 o 
  -6   5  11       31.27       23.81      4.00 o 
  -5   5  11      177.45      156.20      9.70 o 
  -4   5  11      501.67      497.65     10.41 o 
  -3   5  11      965.43      952.16     14.34 o 
  -2   5  11      197.00      181.27      3.51 o 
  -1   5  11       19.82       22.34      1.37 o 
   0   5  11       13.53       17.25      1.49 o 
   1   5  11        7.43        8.60      1.28 o 
   2   5  11      107.99       95.16      2.82 o 
   3   5  11       37.91       33.91      2.06 o 
   4   5  11        0.48       -0.42      1.21 o 
   5   5  11       40.99       41.24      2.94 o 
   6   5  11       13.54       12.66      3.09 o 
   7   5  11        0.02       -0.17      2.55 o 
   8   5  11        1.69        7.83      3.61 o 
   9   5  11        0.09        0.13      4.46 o 
  -9   6  11        0.22        1.00      3.49 o 
  -8   6  11        0.47       -1.46      3.14 o 
  -7   6  11        2.07        0.25      3.09 o 
  -6   6  11        6.52        8.70      3.44 o 
  -5   6  11      570.44      557.92     13.48 o 
  -4   6  11      264.93      228.17      5.94 o 
  -3   6  11      210.44      202.19      5.00 o 
  -2   6  11      275.84      272.16      5.09 o 
  -1   6  11       81.26       72.42      2.57 o 
   0   6  11      208.78      207.17      4.75 o 
   1   6  11        0.01        0.22      1.02 o 
   2   6  11        0.84       -0.59      1.14 o 
   3   6  11      192.96      202.56      5.13 o 
   4   6  11        3.55        3.60      1.76 o 
   5   6  11        1.26        1.70      2.11 o 
   6   6  11        0.44        1.54      2.26 o 
   7   6  11        6.68        1.89      2.80 o 
   8   6  11        4.90        7.87      3.72 o 
  -9   7  11        1.04       -2.10      5.81 o 
  -8   7  11        7.10        9.46      4.61 o 
  -7   7  11       35.16       41.81      5.22 o 
  -6   7  11        7.03        2.64      3.19 o 
  -5   7  11        0.02       -1.42      2.68 o 
  -4   7  11       33.03       37.49      2.13 o 
  -3   7  11      236.68      212.46      5.44 o 
  -2   7  11       29.57       29.00      2.03 o 
  -1   7  11       19.07       12.43      1.44 o 
   0   7  11       78.29       72.38      2.77 o 
   1   7  11        1.04        1.33      1.28 o 
   2   7  11      118.67      143.27      4.58 o 
   3   7  11       41.66       38.96      2.34 o 
   4   7  11       83.38       92.26      4.70 o 
   5   7  11        6.70        3.94      2.30 o 
   6   7  11       13.18        8.93      2.76 o 
   7   7  11       22.57       28.21      3.95 o 
   8   7  11        2.81        6.53      5.17 o 
  -8   8  11        0.21        2.64      3.89 o 
  -7   8  11        2.46        0.39      3.42 o 
  -6   8  11       12.26        8.66      8.22 o 
  -5   8  11        0.26        3.72      1.55 o 
  -4   8  11       88.44       86.68      3.35 o 
  -3   8  11       86.35       80.64      3.62 o 
  -2   8  11      105.02       89.13      2.97 o 
  -1   8  11       82.47       78.99      3.98 o 
   0   8  11      123.55      118.89      3.41 o 
   1   8  11        3.36        0.22      1.61 o 
   2   8  11      811.72      817.62     14.73 o 
   3   8  11      320.56      344.46      8.78 o 
   4   8  11      229.29      226.40      8.08 o 
   5   8  11      123.34      139.37      6.48 o 
   6   8  11        2.68        2.28      3.16 o 
   7   8  11        0.89       -1.21      3.32 o 
   8   8  11        3.44        0.64      5.03 o 
  -8   9  11        6.14        7.98      4.51 o 
  -7   9  11       12.48       13.28      4.63 o 
  -6   9  11        6.24        4.96      3.81 o 
  -5   9  11        9.64       12.96      2.26 o 
  -4   9  11       18.11       15.62      1.95 o 
  -3   9  11        0.21       -0.69      1.47 o 
  -2   9  11        3.46        5.79      1.42 o 
  -1   9  11       99.35       87.16      3.18 o 
   0   9  11       89.74       79.37      3.23 o 
   1   9  11        0.44       -0.93      1.57 o 
   2   9  11       58.14       53.74      3.48 o 
   3   9  11      323.23      324.59      9.72 o 
   4   9  11        9.01        3.93      3.17 o 
   5   9  11       95.56       92.49      8.69 o 
   6   9  11        7.29       11.21      4.72 o 
   7   9  11        0.62        1.35      3.66 o 
  -7  10  11       38.35       49.95      3.68 o 
  -6  10  11        1.18       -1.07      2.23 o 
  -5  10  11       12.25       17.64      2.67 o 
  -4  10  11        0.02       -0.89      1.56 o 
  -3  10  11        0.21       -1.86      1.58 o 
  -2  10  11       46.32       44.76      3.61 o 
  -1  10  11        1.13        0.13      1.72 o 
   0  10  11       21.30       20.43      2.55 o 
   1  10  11       16.13       14.43      2.48 o 
   2  10  11       91.05       98.09      4.71 o 
   3  10  11       24.48       20.15      4.00 o 
   4  10  11       19.98       15.63      3.97 o 
   5  10  11       30.91       42.28      5.82 o 
   6  10  11       17.65       24.02      4.86 o 
   7  10  11        0.74        1.97      3.99 o 
  -6  11  11        9.34       11.00      3.00 o 
  -5  11  11       36.17       38.52      3.73 o 
  -4  11  11        9.57       19.79      2.47 o 
  -3  11  11        7.54        9.55      2.16 o 
  -2  11  11       38.25       38.96      3.60 o 
  -1  11  11        0.22       -2.65      1.77 o 
   0  11  11       46.21       43.53      3.91 o 
   1  11  11       49.81       53.22      4.27 o 
   2  11  11        9.35       15.69      3.16 o 
   3  11  11       11.56       22.43      4.16 o 
   4  11  11        0.01        2.18      4.45 o 
   5  11  11        4.20        1.00      4.98 o 
   6  11  11        4.47        4.04      4.15 o 
  -6  12  11        0.35       -4.06      3.30 o 
  -5  12  11       33.76       37.04      5.74 o 
  -4  12  11       57.28       60.66      4.10 o 
  -3  12  11       15.19       14.18      4.39 o 
  -2  12  11       95.27      100.35      5.41 o 
  -1  12  11        7.44        8.13      2.45 o 
   0  12  11        0.00        3.23      2.14 o 
   1  12  11       31.67       39.71      6.20 o 
   2  12  11        3.02       -1.92      3.55 o 
   3  12  11        0.09        0.61      4.19 o 
   4  12  11        0.00        2.20      3.62 o 
   5  12  11       20.87       28.87      5.01 o 
  -4  13  11        0.39       -2.47      2.30 o 
  -3  13  11        6.34        6.66      2.79 o 
  -2  13  11        0.02       -3.54      2.36 o 
  -1  13  11        0.95        1.57      3.13 o 
   0  13  11        0.72        0.48      2.61 o 
   1  13  11       15.08       18.22      5.03 o 
   2  13  11       11.82       18.74      5.16 o 
   3  13  11        0.30        2.23      4.48 o 
   4  13  11        0.11        4.44      3.92 o 
  -3  14  11        0.41       -1.59      3.21 o 
  -2  14  11        3.76        7.61      3.71 o 
  -1  14  11        6.88        4.67      3.56 o 
   0  14  11       11.63       13.26      4.97 o 
   1  14  11        0.47        0.11      4.18 o 
   2  14  11        3.11        0.50      4.92 o 
 -10   0  12        1.94       -4.09      4.40 o 
  -9   0  12       27.38       23.99      5.13 o 
  -8   0  12        2.38        5.40      2.46 o 
  -7   0  12      180.51      201.44      7.48 o 
  -6   0  12      428.19      406.56     11.18 o 
  -5   0  12     1434.88     1354.68     30.93 o 
  -4   0  12     1619.16     1575.72     30.30 o 
  -3   0  12      191.93      167.14      4.96 o 
  -2   0  12      606.43      578.54     12.38 o 
  -1   0  12       20.79       16.88      1.46 o 
   0   0  12       27.44       22.74      1.91 o 
   1   0  12      264.05      266.72      6.94 o 
   2   0  12       20.00       15.37      2.02 o 
   3   0  12      361.54      333.71      8.54 o 
   4   0  12        0.32        0.57      2.68 o 
   5   0  12      138.29      160.41      7.06 o 
   6   0  12       37.27       31.23      4.97 o 
   7   0  12        2.60        5.12      3.77 o 
   8   0  12        0.31        3.37      3.78 o 
   9   0  12        5.35        4.35      4.53 o 
 -10   1  12        0.01        0.11      4.98 o 
  -9   1  12        1.08        3.53      2.12 o 
  -8   1  12        1.50        1.25      1.79 o 
  -7   1  12        6.69        8.62      1.51 o 
  -6   1  12       67.19       62.01      3.20 o 
  -5   1  12      250.24      258.95      5.05 o 
  -4   1  12      170.36      175.81      3.82 o 
  -3   1  12      393.88      368.73      5.89 o 
  -2   1  12       35.84       30.72      1.49 o 
  -1   1  12      358.45      341.10      7.95 o 
   0   1  12      154.44      164.52      3.06 o 
   1   1  12      387.19      406.21      6.55 o 
   2   1  12      207.87      216.20      5.76 o 
   3   1  12        1.18        2.65      1.15 o 
   4   1  12        2.70        1.50      1.21 o 
   5   1  12       15.16       19.09      2.52 o 
   6   1  12       21.88       32.21      2.84 o 
   7   1  12        7.49        2.94      2.92 o 
   8   1  12        3.01        0.93      2.73 o 
   9   1  12        0.01        4.09      3.11 o 
  -9   2  12       12.90       17.63      2.71 o 
  -8   2  12        0.20        0.06      4.03 o 
  -7   2  12       34.00       29.66      3.55 o 
  -6   2  12        3.15        1.50      1.48 o 
  -5   2  12      428.95      405.97      7.27 o 
  -4   2  12       56.36       57.97      2.04 o 
  -3   2  12       46.59       47.36      1.68 o 
  -2   2  12      113.38      127.28      2.86 o 
  -1   2  12      101.98      108.60      2.57 o 
   0   2  12       43.38       40.51      1.57 o 
   1   2  12        7.12        4.87      0.89 o 
   2   2  12        0.24       -0.88      0.89 o 
   3   2  12      400.05      431.68      7.32 o 
   4   2  12      157.31      165.92      4.87 o 
   5   2  12      183.73      181.81      5.34 o 
   6   2  12       14.21       16.51      2.39 o 
   7   2  12       18.44       18.91      3.75 o 
   8   2  12        2.17        2.40      2.78 o 
   9   2  12        1.30       -2.34      2.96 o 
  -9   3  12        0.21        1.34      3.88 o 
  -8   3  12        8.73       10.55      6.34 o 
  -7   3  12       58.29       60.73      4.92 o 
  -6   3  12       12.91       12.12      2.77 o 
  -5   3  12       31.93       35.87      2.47 o 
  -4   3  12      196.25      176.41      3.65 o 
  -3   3  12       16.62       18.52      1.32 o 
  -2   3  12      304.55      299.38      5.65 o 
  -1   3  12      185.18      187.93      3.65 o 
   0   3  12       33.42       30.51      1.46 o 
   1   3  12       21.03       21.56      1.26 o 
   2   3  12       84.95       84.28      2.23 o 
   3   3  12      231.79      233.30      4.20 o 
   4   3  12      242.18      235.03      5.49 o 
   5   3  12       14.11       13.13      2.78 o 
   6   3  12        8.28        5.13      2.27 o 
   7   3  12        3.78        7.62      3.01 o 
   8   3  12       14.02       15.92      4.07 o 
   9   3  12        5.87        9.67      5.96 o 
  -9   4  12        1.60       -1.81      3.26 o 
  -8   4  12        1.83        3.09      4.56 o 
  -7   4  12        0.08       -0.05      2.73 o 
  -6   4  12      177.47      143.89      7.59 o 
  -5   4  12      206.46      206.85      5.98 o 
  -4   4  12       12.76       14.91      1.25 o 
  -3   4  12       28.63       26.01      1.54 o 
  -2   4  12       11.25        9.63      1.59 o 
  -1   4  12        0.00       -0.71      0.94 o 
   0   4  12        1.46        0.90      0.95 o 
   1   4  12       26.68       22.18      1.43 o 
   2   4  12       48.75       55.73      2.14 o 
   3   4  12      281.87      279.19      5.17 o 
   4   4  12       20.57       21.34      2.06 o 
   5   4  12       13.42       17.22      2.66 o 
   6   4  12        3.86        7.05      2.60 o 
   7   4  12       11.54       16.36      3.38 o 
   8   4  12        2.35        1.42      3.36 o 
   9   4  12        1.78        7.06      4.07 o 
  -9   5  12        0.00       -2.17      3.28 o 
  -8   5  12        1.58        4.71      3.98 o 
  -7   5  12       13.29       17.65      5.45 o 
  -6   5  12       19.01       12.49      3.36 o 
  -5   5  12       99.59       75.50      4.90 o 
  -4   5  12       61.76       44.94      1.84 o 
  -3   5  12      227.56      181.12      4.28 o 
  -2   5  12       39.94       41.65      2.58 o 
  -1   5  12       97.05       92.03      3.21 o 
   0   5  12       33.37       29.01      2.02 o 
   1   5  12       44.72       46.39      2.23 o 
   2   5  12       12.19       10.53      1.36 o 
   3   5  12       34.48       40.76      2.28 o 
   4   5  12        1.60       -1.75      1.45 o 
   5   5  12        0.68        0.79      1.83 o 
   6   5  12        6.36        4.56      2.45 o 
   7   5  12        1.56       -0.34      4.56 o 
   8   5  12        1.43        3.15      3.51 o 
  -9   6  12        0.00       -1.67      3.51 o 
  -8   6  12        2.51       -2.35      3.32 o 
  -7   6  12        1.45       -1.80      3.01 o 
  -6   6  12       32.55       31.45      5.81 o 
  -5   6  12        4.73        4.12      2.67 o 
  -4   6  12       14.27       17.05      1.70 o 
  -3   6  12       53.17       40.06      2.59 o 
  -2   6  12       24.67       24.41      2.03 o 
  -1   6  12       18.66       20.26      1.65 o 
   0   6  12       56.51       61.96      2.78 o 
   1   6  12       11.61       10.85      1.56 o 
   2   6  12       46.19       42.69      2.15 o 
   3   6  12       26.47       27.30      2.07 o 
   4   6  12       25.59       28.82      2.83 o 
   5   6  12        1.84        1.47      2.21 o 
   6   6  12       11.55       11.08      2.73 o 
   7   6  12        7.02        3.19      3.02 o 
   8   6  12        0.48       -0.78      3.56 o 
  -8   7  12        8.93        9.81      4.24 o 
  -7   7  12        0.12       -0.45      3.30 o 
  -6   7  12        3.24        2.84      3.31 o 
  -5   7  12        9.53       11.06      3.08 o 
  -4   7  12       49.21       40.41      2.32 o 
  -3   7  12        1.33       -0.36      1.44 o 
  -2   7  12       19.55       12.99      1.69 o 
  -1   7  12       81.78       84.32      2.76 o 
   0   7  12        7.09        4.17      1.38 o 
   1   7  12      263.63      266.64      5.79 o 
   2   7  12      278.91      277.76      7.33 o 
   3   7  12       51.80       46.30      3.02 o 
   4   7  12      381.56      404.89     10.05 o 
   5   7  12      101.70      101.83      4.98 o 
   6   7  12       41.90       40.22      4.20 o 
   7   7  12        0.63        4.85      3.21 o 
   8   7  12        2.35       11.05      4.93 o 
  -8   8  12        0.24        1.44      4.19 o 
  -7   8  12        1.48        5.87      3.96 o 
  -6   8  12       11.16        8.50      5.13 o 
  -5   8  12        2.17        2.82      1.74 o 
  -4   8  12      101.21       95.08      3.62 o 
  -3   8  12       38.11       37.73      3.71 o 
  -2   8  12        8.33        7.57      1.62 o 
  -1   8  12        1.44        0.98      1.27 o 
   0   8  12       32.55       37.49      2.30 o 
   1   8  12       76.46       83.26      3.64 o 
   2   8  12      130.66      131.71      4.67 o 
   3   8  12        0.04        3.83      2.47 o 
   4   8  12       33.70       40.00      4.85 o 
   5   8  12       70.27       86.91      9.14 o 
   6   8  12       24.77       17.43      4.26 o 
   7   8  12        5.83        8.23      3.94 o 
  -7   9  12       24.33       25.22      6.81 o 
  -6   9  12        1.22        2.76      2.04 o 
  -5   9  12       20.59       31.86      2.83 o 
  -4   9  12        4.83        2.63      1.63 o 
  -3   9  12       28.24       32.99      2.59 o 
  -2   9  12        5.26        6.97      1.63 o 
  -1   9  12       88.75       96.29      3.40 o 
   0   9  12       87.51       98.38      5.15 o 
   1   9  12       45.05       47.98      3.35 o 
   2   9  12      323.60      300.18      8.10 o 
   3   9  12        0.06        1.33      2.55 o 
   4   9  12      154.77      149.55     10.56 o 
   5   9  12       39.47       40.20      5.06 o 
   6   9  12       10.18       15.22      4.22 o 
   7   9  12       21.93       26.39      5.20 o 
  -7  10  12        4.54        2.53      2.43 o 
  -6  10  12        8.81        9.14      2.79 o 
  -5  10  12       43.61       45.30      3.64 o 
  -4  10  12        0.01        2.81      2.44 o 
  -3  10  12        3.07        2.37      1.84 o 
  -2  10  12        5.09        3.66      1.94 o 
  -1  10  12        3.23        6.57      2.08 o 
   0  10  12        2.25        0.82      1.91 o 
   1  10  12        9.90        9.73      2.72 o 
   2  10  12       79.20       85.78      4.56 o 
   3  10  12       19.06       25.30      4.68 o 
   4  10  12       23.86       27.11      4.97 o 
   5  10  12       31.52       23.09      4.62 o 
   6  10  12        4.22        5.92      4.08 o 
  -6  11  12        1.52        2.04      2.75 o 
  -5  11  12       50.64       66.84      5.28 o 
  -4  11  12       18.70       21.29      2.62 o 
  -3  11  12        0.06        4.15      2.27 o 
  -2  11  12       13.28       17.12      2.88 o 
  -1  11  12        9.51        9.34      2.38 o 
   0  11  12        4.43        0.22      2.07 o 
   1  11  12       29.75       21.11      3.42 o 
   2  11  12        1.44        0.60      2.57 o 
   3  11  12        0.01       -3.30      3.01 o 
   4  11  12        0.00       -0.25      3.42 o 
   5  11  12        1.43        3.23      3.82 o 
  -5  12  12       23.97       26.91      4.23 o 
  -4  12  12        0.54       -0.44      2.15 o 
  -3  12  12       24.62       25.96      3.45 o 
  -2  12  12        0.03        0.95      2.41 o 
  -1  12  12        1.25        0.34      2.49 o 
   0  12  12        1.84        3.26      3.97 o 
   1  12  12       14.38       14.83      4.24 o 
   2  12  12       13.74        5.40      4.11 o 
   3  12  12        0.49       -1.34      3.27 o 
   4  12  12        1.10        0.98      3.69 o 
   5  12  12        1.62        2.60      4.06 o 
  -4  13  12       15.44       19.09      4.01 o 
  -3  13  12       80.63       91.96      5.46 o 
  -2  13  12        0.62       -0.23      2.66 o 
  -1  13  12        4.97        8.02      3.06 o 
   0  13  12        1.27        0.02      2.74 o 
   1  13  12        1.37       -0.34      3.93 o 
   2  13  12       20.21       23.11      6.29 o 
   3  13  12        7.01        7.20      4.95 o 
  -2  14  12        0.41        0.93      3.44 o 
  -1  14  12       20.44       16.76      4.51 o 
   0  14  12       34.82       43.10     11.73 o 
   1  14  12        6.69       13.47      5.31 o 
  -9   1  13        0.03        0.15      2.05 o 
  -8   1  13        8.42        8.36      2.21 o 
  -7   1  13      120.73      127.66      4.03 o 
  -6   1  13       56.48       56.98      2.80 o 
  -5   1  13       89.08       79.19      2.88 o 
  -4   1  13      337.62      345.29      7.07 o 
  -3   1  13     2091.40     2036.06     26.13 o 
  -2   1  13      595.34      557.47      8.95 o 
  -1   1  13       69.39       70.41      2.80 o 
   0   1  13       11.04       10.77      1.28 o 
   1   1  13       42.76       46.06      2.08 o 
   2   1  13        6.24        5.49      1.23 o 
   3   1  13      219.85      227.58      5.08 o 
   4   1  13        1.31       -0.55      1.35 o 
   5   1  13        5.34        4.30      2.07 o 
   6   1  13        1.81       -0.46      2.07 o 
   7   1  13        2.30       -1.38      2.46 o 
   8   1  13        0.50        0.17      2.88 o 
   9   1  13        0.41       -2.12      3.09 o 
  -9   2  13        3.40        6.13      3.17 o 
  -8   2  13        0.62        0.32      1.93 o 
  -7   2  13       18.54       16.51      3.29 o 
  -6   2  13       77.00       78.88      2.96 o 
  -5   2  13      112.13      120.20      3.75 o 
  -4   2  13        7.63        5.22      1.70 o 
  -3   2  13      256.79      234.54      4.70 o 
  -2   2  13      332.02      347.00      8.07 o 
  -1   2  13      156.13      162.80      3.94 o 
   0   2  13      254.67      257.73      5.50 o 
   1   2  13       13.78       18.89      1.26 o 
   2   2  13        4.56        3.99      1.04 o 
   3   2  13       22.27       21.28      1.89 o 
   4   2  13      208.33      211.95      5.18 o 
   5   2  13       47.35       47.46      3.14 o 
   6   2  13       43.55       49.00      3.37 o 
   7   2  13        2.14        6.70      2.89 o 
   8   2  13        1.27        0.24      2.86 o 
   9   2  13        0.00        2.72      3.19 o 
  -9   3  13        1.46       -0.34      3.04 o 
  -8   3  13        7.48        8.98      3.12 o 
  -7   3  13        8.16       15.98      3.67 o 
  -6   3  13       11.40       12.08      2.99 o 
  -5   3  13       38.61       33.57      2.30 o 
  -4   3  13       26.47       17.32      1.75 o 
  -3   3  13       81.04       78.30      2.95 o 
  -2   3  13      295.19      296.35      6.15 o 
  -1   3  13      773.93      735.32     11.04 o 
   0   3  13       15.48       14.68      1.36 o 
   1   3  13      132.10      134.41      2.92 o 
   2   3  13      244.16      241.40      4.23 o 
   3   3  13       86.08       85.34      3.08 o 
   4   3  13        0.87        1.68      1.40 o 
   5   3  13      135.77      133.13      4.74 o 
   6   3  13       55.83       54.41      3.93 o 
   7   3  13        2.98        5.08      2.87 o 
   8   3  13        6.26        5.61      3.56 o 
  -9   4  13        0.31        4.28      3.37 o 
  -8   4  13        0.12       -1.16      3.03 o 
  -7   4  13        6.90        1.22      2.88 o 
  -6   4  13       10.36        9.38      3.11 o 
  -5   4  13       87.85       88.13      3.00 o 
  -4   4  13      680.50      590.53     11.52 o 
  -3   4  13      100.29      107.53      3.68 o 
  -2   4  13       58.30       57.63      2.58 o 
  -1   4  13       52.73       55.29      2.59 o 
   0   4  13      250.89      252.30      5.28 o 
   1   4  13        6.86        4.60      1.13 o 
   2   4  13      144.11      144.99      4.67 o 
   3   4  13        6.73        7.42      1.21 o 
   4   4  13       32.06       31.69      2.21 o 
   5   4  13       52.65       48.21      3.24 o 
   6   4  13       50.16       52.76      5.98 o 
   7   4  13        1.86        7.33      3.02 o 
   8   4  13        3.83        6.46      3.75 o 
  -9   5  13        4.67        5.30      4.01 o 
  -8   5  13        6.82        6.02      3.65 o 
  -7   5  13        5.64        0.88      3.16 o 
  -6   5  13       28.34       28.43      8.59 o 
  -5   5  13        3.25        2.77      1.23 o 
  -4   5  13      101.75       78.58      3.44 o 
  -3   5  13      232.71      213.61      5.60 o 
  -2   5  13      475.52      465.47      8.85 o 
  -1   5  13      292.78      297.62      5.92 o 
   0   5  13      228.41      239.57      4.84 o 
   1   5  13      158.68      145.00      3.88 o 
   2   5  13        0.69       -0.64      1.26 o 
   3   5  13        0.09       -0.75      1.29 o 
   4   5  13        5.73        2.24      1.63 o 
   5   5  13        9.00        8.48      2.24 o 
   6   5  13        1.35        0.20      2.32 o 
   7   5  13        1.14        1.11      2.92 o 
   8   5  13        0.69        3.69      3.70 o 
  -8   6  13        2.68        2.51      3.55 o 
  -7   6  13        5.03       -3.88      2.99 o 
  -6   6  13        0.88        2.28      3.11 o 
  -5   6  13       12.10       14.15      2.03 o 
  -4   6  13        1.33        5.32      1.43 o 
  -3   6  13      544.80      452.21      9.45 o 
  -2   6  13      166.01      128.67      4.91 o 
  -1   6  13       60.35       47.99      3.00 o 
   0   6  13        4.61        5.47      1.66 o 
   1   6  13       99.91      105.12      5.51 o 
   2   6  13      220.93      232.17      5.97 o 
   3   6  13        5.20        3.09      1.93 o 
   4   6  13       10.70       13.07      2.45 o 
   5   6  13       34.83       40.57      3.53 o 
   6   6  13       22.46       26.88      3.83 o 
   7   6  13        3.63       -3.75      2.83 o 
   8   6  13        1.73        2.90      3.82 o 
  -8   7  13        0.16       -1.62      3.59 o 
  -7   7  13        2.23       -1.49      3.19 o 
  -6   7  13       17.01       24.86      5.92 o 
  -5   7  13       63.47       58.99      5.03 o 
  -4   7  13        8.44        7.62      1.66 o 
  -3   7  13        0.28        0.62      1.50 o 
  -2   7  13        1.11        1.85      1.72 o 
  -1   7  13      166.19      154.16      4.33 o 
   0   7  13       75.93       73.94      2.93 o 
   1   7  13        1.93        1.83      1.39 o 
   2   7  13       78.16       80.04      3.69 o 
   3   7  13        0.89        0.06      1.83 o 
   4   7  13       42.74       43.70      3.42 o 
   5   7  13        4.81        6.75      3.38 o 
   6   7  13       16.41       22.56      4.49 o 
   7   7  13        0.34       -0.41      3.77 o 
  -8   8  13        0.01        2.73      4.02 o 
  -7   8  13        5.04        6.89      3.95 o 
  -6   8  13        0.12        0.53      1.81 o 
  -5   8  13        0.11        1.75      2.18 o 
  -4   8  13       10.63        7.44      1.78 o 
  -3   8  13       35.56       34.37      2.61 o 
  -2   8  13       23.00       24.65      2.38 o 
  -1   8  13      104.68      107.23      3.74 o 
   0   8  13      148.53      138.93      4.07 o 
   1   8  13       18.94       12.54      2.06 o 
   2   8  13       10.00        8.82      2.11 o 
   3   8  13       12.71        8.68      2.99 o 
   4   8  13      381.95      391.94     13.47 o 
   5   8  13      101.93      105.90      7.09 o 
   6   8  13       92.90       98.18      7.26 o 
   7   8  13       37.20       39.79     11.06 o 
  -7   9  13        0.24       -0.51      4.29 o 
  -6   9  13       16.49       21.50      5.54 o 
  -5   9  13        4.91       -0.40      2.75 o 
  -4   9  13        0.21        0.27      1.56 o 
  -3   9  13       11.18       14.30      2.15 o 
  -2   9  13        0.75        0.70      1.67 o 
  -1   9  13        7.20        4.16      1.69 o 
   0   9  13        6.16        9.63      3.01 o 
   1   9  13      117.43      119.24      5.25 o 
   2   9  13       19.87       16.96      3.46 o 
   3   9  13       12.39       13.01      2.66 o 
   4   9  13       35.64       37.31      4.93 o 
   5   9  13       20.17       19.44      4.35 o 
   6   9  13        0.04        3.46      4.81 o 
  -7  10  13        0.26        3.99      2.56 o 
  -6  10  13        0.91        1.05      2.67 o 
  -5  10  13       65.45       77.92      9.26 o 
  -4  10  13        0.91        1.40      3.19 o 
  -3  10  13       21.80       23.77      2.65 o 
  -2  10  13        1.19        0.63      1.83 o 
  -1  10  13       10.21        9.55      2.59 o 
   0  10  13        0.40        0.67      2.15 o 
   1  10  13        3.29        2.58      3.31 o 
   2  10  13       23.14       21.76      3.01 o 
   3  10  13       17.09       22.83      4.94 o 
   4  10  13       34.14       27.64      4.63 o 
   5  10  13        9.27       12.85      4.25 o 
   6  10  13        0.95        1.45      4.54 o 
  -6  11  13        0.67        0.36      2.87 o 
  -5  11  13        2.07        6.56      3.09 o 
  -4  11  13       46.59       45.07      3.31 o 
  -3  11  13      128.10      139.10      6.04 o 
  -2  11  13       52.04       65.01      5.62 o 
  -1  11  13        4.19        3.30      2.47 o 
   0  11  13       49.75       54.90      4.39 o 
   1  11  13       15.42       15.54      3.16 o 
   2  11  13        7.39        5.69      3.33 o 
   3  11  13       35.77       34.44      4.97 o 
   4  11  13        1.03        1.51      4.28 o 
   5  11  13        2.41        5.62      3.86 o 
  -5  12  13        3.16        2.89      3.77 o 
  -4  12  13        3.71        5.62      2.49 o 
  -3  12  13        8.16        8.32      2.92 o 
  -2  12  13      107.51      112.52     11.49 o 
  -1  12  13        7.30       14.04      3.16 o 
   0  12  13       52.22       55.81      4.61 o 
   1  12  13        3.43        3.37      3.19 o 
   2  12  13        2.60        6.76      4.32 o 
   3  12  13       21.70       20.82      5.44 o 
   4  12  13        8.23       11.09      5.11 o 
  -3  13  13        5.80        5.72      3.16 o 
  -2  13  13        0.80        2.55      2.96 o 
  -1  13  13        0.13       -0.20      2.75 o 
   0  13  13        0.00        0.93      4.23 o 
   1  13  13        1.54        4.99      4.92 o 
   2  13  13        0.39        8.18      4.76 o 
   3  13  13        7.92        5.22      5.07 o 
   0  14  13        7.74        7.65      6.91 o 
  -9   0  14        0.04       -4.40      4.09 o 
  -8   0  14       45.92       48.13      3.74 o 
  -7   0  14        6.39        3.98      3.40 o 
  -6   0  14       10.99        6.58      2.48 o 
  -5   0  14      219.17      203.45      7.13 o 
  -4   0  14       53.66       50.44      3.55 o 
  -3   0  14     2214.57     2048.68     45.77 o 
  -2   0  14     1473.15     1451.60     28.50 o 
  -1   0  14      259.37      241.15      5.72 o 
   0   0  14      520.87      506.20     11.25 o 
   1   0  14        0.35        2.02      2.02 o 
   2   0  14        6.24       12.98      2.17 o 
   3   0  14       34.41       39.70      4.51 o 
   4   0  14      111.19      104.77     10.63 o 
   5   0  14        4.26        1.89      3.30 o 
   6   0  14       19.95       34.54      5.36 o 
   7   0  14       36.76       33.04      5.67 o 
   8   0  14        5.97       -3.64      3.77 o 
  -9   1  14        2.62        2.17      3.03 o 
  -8   1  14        0.16        1.91      2.09 o 
  -7   1  14        0.97        1.60      1.55 o 
  -6   1  14        1.42       -0.79      1.48 o 
  -5   1  14      124.24      116.89      3.67 o 
  -4   1  14      118.56      105.44      3.46 o 
  -3   1  14      378.52      386.03      7.84 o 
  -2   1  14        4.68        9.07      1.62 o 
  -1   1  14      250.35      254.14      6.85 o 
   0   1  14       40.06       39.47      1.91 o 
   1   1  14      206.99      197.74      4.24 o 
   2   1  14      122.11      116.18      3.28 o 
   3   1  14      191.09      194.94      4.73 o 
   4   1  14        0.88        1.06      1.61 o 
   5   1  14       20.24       31.10      3.59 o 
   6   1  14        0.36        0.20      2.50 o 
   7   1  14        4.40        4.94      3.37 o 
   8   1  14        0.21        1.18      2.97 o 
  -9   2  14        0.73        3.34      2.39 o 
  -8   2  14        8.78       11.99      2.42 o 
  -7   2  14        9.11        6.25      2.08 o 
  -6   2  14       13.54       12.58      1.77 o 
  -5   2  14       31.53       28.80      2.84 o 
  -4   2  14        0.04       -1.18      1.34 o 
  -3   2  14      533.85      484.99     10.35 o 
  -2   2  14        1.26       -0.40      1.31 o 
  -1   2  14      306.59      278.93      5.72 o 
   0   2  14      389.92      365.55      5.66 o 
   1   2  14        0.40       -0.92      0.87 o 
   2   2  14       37.41       44.85      2.30 o 
   3   2  14        9.18        9.71      1.69 o 
   4   2  14        0.53        1.69      1.47 o 
   5   2  14       57.96       54.82      3.39 o 
   6   2  14       44.38       45.01      4.13 o 
   7   2  14       46.15       39.16      4.87 o 
   8   2  14        8.83        5.90      3.46 o 
  -9   3  14        0.10        0.52      2.21 o 
  -8   3  14        0.21        2.30      2.01 o 
  -7   3  14       12.37       11.22      2.32 o 
  -6   3  14        0.20       -0.37      1.34 o 
  -5   3  14       55.77       55.31      2.67 o 
  -4   3  14       18.08       17.56      1.86 o 
  -3   3  14        8.88        9.54      1.66 o 
  -2   3  14      114.44      100.92      3.48 o 
  -1   3  14      131.52      114.70      3.83 o 
   0   3  14      221.79      207.44      4.83 o 
   1   3  14       76.19       80.64      2.43 o 
   2   3  14        7.91        7.26      1.10 o 
   3   3  14       21.67       23.31      1.75 o 
   4   3  14        0.90        1.69      1.58 o 
   5   3  14       11.00        9.76      2.20 o 
   6   3  14       35.32       35.44      5.26 o 
   7   3  14        1.63        2.53      2.89 o 
   8   3  14        2.76        4.39      3.69 o 
  -9   4  14        0.14        0.92      3.45 o 
  -8   4  14        1.56        0.49      3.29 o 
  -7   4  14        2.81        0.81      2.92 o 
  -6   4  14        7.80        8.44      1.95 o 
  -5   4  14        7.74       10.48      1.65 o 
  -4   4  14       88.17       71.53      3.09 o 
  -3   4  14       35.20       34.68      3.55 o 
  -2   4  14        7.85        9.99      1.66 o 
  -1   4  14       73.17       75.77      3.34 o 
   0   4  14        1.66        0.93      1.19 o 
   1   4  14       55.19       58.64      2.13 o 
   2   4  14       13.80       14.31      1.29 o 
   3   4  14        6.11        5.11      1.50 o 
   4   4  14       35.08       42.38      2.73 o 
   5   4  14       47.97       45.08      3.27 o 
   6   4  14        0.28       -2.14      2.52 o 
   7   4  14        2.68        5.45      3.60 o 
   8   4  14        0.82       -1.72      3.63 o 
  -8   5  14        2.13        1.94      3.45 o 
  -7   5  14        0.76       -0.69      4.56 o 
  -6   5  14        1.08        0.51      2.22 o 
  -5   5  14        6.99        7.27      1.59 o 
  -4   5  14       49.24       37.47      2.42 o 
  -3   5  14      127.11      113.39      6.99 o 
  -2   5  14      235.98      181.24      5.26 o 
  -1   5  14      137.71      117.49      3.56 o 
   0   5  14      141.82      136.43      4.45 o 
   1   5  14      106.97      101.48      4.27 o 
   2   5  14        2.95        2.65      1.25 o 
   3   5  14       23.71       22.41      2.02 o 
   4   5  14        6.00        5.38      1.80 o 
   5   5  14       10.85        8.11      4.11 o 
   6   5  14        0.26       -1.01      2.51 o 
   7   5  14        0.55        2.70      3.21 o 
   8   5  14        0.78        2.18      3.86 o 
  -8   6  14        3.01       -2.67      3.57 o 
  -7   6  14        3.61        3.73      3.51 o 
  -6   6  14        1.55        0.76      3.25 o 
  -5   6  14        0.08       -1.95      1.30 o 
  -4   6  14       76.68       71.05      3.90 o 
  -3   6  14       32.00       34.80      2.72 o 
  -2   6  14       10.65       16.22      2.89 o 
  -1   6  14       20.34       14.57      2.06 o 
   0   6  14        0.22       -1.70      1.13 o 
   1   6  14        7.75        3.54      1.42 o 
   2   6  14        2.27        0.55      1.52 o 
   3   6  14        1.55        0.64      1.80 o 
   4   6  14        5.21        4.56      2.10 o 
   5   6  14       18.00       11.84      3.60 o 
   6   6  14        1.07        0.71      4.15 o 
   7   6  14        0.03       -4.62      3.41 o 
  -8   7  14        2.35        5.67      4.18 o 
  -7   7  14        0.32        0.00      4.61 o 
  -6   7  14       20.33       17.57      2.43 o 
  -5   7  14        0.07       -1.22      1.36 o 
  -4   7  14       13.68       11.76      1.88 o 
  -3   7  14        0.39        0.64      1.70 o 
  -2   7  14      249.57      211.16      6.61 o 
  -1   7  14       45.48       41.40      2.80 o 
   0   7  14       64.29       69.29      2.93 o 
   1   7  14        7.87       12.51      1.83 o 
   2   7  14       16.41       13.63      2.23 o 
   3   7  14       48.59       53.10      3.69 o 
   4   7  14       51.17       49.65      4.77 o 
   5   7  14       11.64        8.36      4.00 o 
   6   7  14       88.85       91.53      7.56 o 
   7   7  14       37.02       35.66      5.70 o 
  -7   8  14        1.72       -3.26      3.69 o 
  -6   8  14        7.94        5.98      2.62 o 
  -5   8  14        0.15        0.09      1.37 o 
  -4   8  14        0.09       -1.10      1.54 o 
  -3   8  14        4.84        7.05      2.29 o 
  -2   8  14        3.43        1.08      1.82 o 
  -1   8  14       34.43       32.35      2.38 o 
   0   8  14       40.76       50.19      3.30 o 
   1   8  14        6.36        2.20      1.99 o 
   2   8  14        3.65        2.46      2.33 o 
   3   8  14        0.00       -1.03      2.01 o 
   4   8  14       27.45       36.18      4.81 o 
   5   8  14        1.90        5.33      3.57 o 
   6   8  14       10.85       15.23      4.55 o 
   7   8  14       24.39       19.26      4.96 o 
  -7   9  14        0.02       -2.30      2.30 o 
  -6   9  14        0.07       -0.60      2.22 o 
  -5   9  14       62.46       65.17      6.71 o 
  -4   9  14        0.84        0.12      1.74 o 
  -3   9  14        7.79       15.82      2.35 o 
  -2   9  14        4.10        1.78      1.83 o 
  -1   9  14        0.10        2.50      1.95 o 
   0   9  14       22.00       30.12      3.29 o 
   1   9  14       73.43       69.07      4.47 o 
   2   9  14       30.53       29.52      3.28 o 
   3   9  14       20.00       20.28      2.98 o 
   4   9  14      105.32       95.77      7.01 o 
   5   9  14        0.67       -1.50      3.33 o 
   6   9  14       54.47       44.42      5.92 o 
  -6  10  14       19.46       22.62      6.34 o 
  -5  10  14       12.73       11.65      3.18 o 
  -4  10  14        0.26       -2.15      1.83 o 
  -3  10  14       17.27       19.85      2.66 o 
  -2  10  14        0.53        3.32      2.25 o 
  -1  10  14        7.17        2.60      2.57 o 
   0  10  14       11.20       14.56      2.91 o 
   1  10  14        1.48        2.03      2.39 o 
   2  10  14        3.39        7.34      2.43 o 
   3  10  14        1.63       -0.52      3.03 o 
   4  10  14       38.12       31.00      4.89 o 
   5  10  14        0.63       -4.26      3.45 o 
  -5  11  14        8.96        9.73      3.92 o 
  -4  11  14       13.32       11.34      3.37 o 
  -3  11  14       27.12       37.44      3.83 o 
  -2  11  14        0.98       -0.01      2.34 o 
  -1  11  14        2.47        2.79      2.95 o 
   0  11  14       16.74       18.43      3.91 o 
   1  11  14        4.37        8.77      2.94 o 
   2  11  14       23.00       21.36      3.62 o 
   3  11  14       16.89       12.79      4.21 o 
   4  11  14        5.66        7.11      4.17 o 
   5  11  14        1.05       -0.25      3.99 o 
  -4  12  14        0.31        2.56      2.47 o 
  -3  12  14       59.85       76.89      5.07 o 
  -2  12  14        0.60       -0.81      2.59 o 
  -1  12  14       58.40       63.55      5.73 o 
   0  12  14        0.22       -1.47      3.07 o 
   1  12  14        2.35        3.24      2.89 o 
   2  12  14        3.68        6.75     12.62 o 
   3  12  14       10.40       15.64      5.25 o 
  -3  13  14        0.86       -0.31      2.69 o 
  -2  13  14       16.26       18.48      3.74 o 
  -1  13  14       62.35       73.78      6.30 o 
   0  13  14        3.96        8.52      3.86 o 
   1  13  14        1.72        8.80      7.23 o 
   2  13  14        0.86        0.58      4.32 o 
  -9   1  15        1.57        6.66      3.34 o 
  -8   1  15        5.06        3.56      2.27 o 
  -7   1  15        4.75        3.36      1.70 o 
  -6   1  15        4.97        4.59      1.74 o 
  -5   1  15      152.35      158.61      4.53 o 
  -4   1  15        2.42        1.74      1.48 o 
  -3   1  15      133.94      117.70      4.20 o 
  -2   1  15      666.93      628.00     12.47 o 
  -1   1  15     1814.87     1687.70     29.37 o 
   0   1  15      692.69      658.56     10.17 o 
   1   1  15       18.98       19.60      1.68 o 
   2   1  15       25.03       22.33      1.81 o 
   3   1  15       13.13       12.11      1.73 o 
   4   1  15        0.69       -2.95      1.97 o 
   5   1  15       27.59       21.40      3.27 o 
   6   1  15        0.19       -3.25      2.17 o 
   7   1  15       13.36       25.43      4.46 o 
   8   1  15        7.37       10.33      3.56 o 
  -9   2  15        7.50        9.53      3.11 o 
  -8   2  15        2.13        3.71      2.30 o 
  -7   2  15        2.40        5.68      2.21 o 
  -6   2  15        5.10        9.95      2.41 o 
  -5   2  15        1.26        1.32      1.50 o 
  -4   2  15       11.24       10.86      1.81 o 
  -3   2  15       16.90       20.81      2.03 o 
  -2   2  15       14.57        8.70      1.67 o 
  -1   2  15       68.18       61.30      2.91 o 
   0   2  15       43.87       41.11      2.07 o 
   1   2  15       19.78       24.56      1.56 o 
   2   2  15       29.37       24.17      1.96 o 
   3   2  15        9.42       10.17      1.67 o 
   4   2  15       11.23       13.27      1.97 o 
   5   2  15        0.79       -0.93      1.92 o 
   6   2  15       31.39       29.67      3.57 o 
   7   2  15        9.17        6.84      3.69 o 
   8   2  15        2.57        2.49      3.19 o 
  -9   3  15        8.24        9.99      2.64 o 
  -8   3  15        9.78       10.31      2.55 o 
  -7   3  15       16.24       16.41      2.52 o 
  -6   3  15       12.99       16.58      1.94 o 
  -5   3  15        0.00       -2.18      1.45 o 
  -4   3  15       58.13       55.34      2.87 o 
  -3   3  15       62.69       65.24      3.08 o 
  -2   3  15        3.28        4.20      1.47 o 
  -1   3  15        3.15        3.14      1.43 o 
   0   3  15       92.74       98.03      3.19 o 
   1   3  15      103.32      110.16      5.77 o 
   2   3  15       11.30       14.19      1.29 o 
   3   3  15        0.66       -0.10      1.42 o 
   4   3  15       37.57       39.64      2.71 o 
   5   3  15       35.79       33.85      3.07 o 
   6   3  15        5.86        4.93      2.96 o 
   7   3  15       37.77       34.50      4.31 o 
   8   3  15       15.02       10.73      4.23 o 
  -8   4  15        0.02        1.56      2.11 o 
  -7   4  15        0.90        1.17      1.98 o 
  -6   4  15        2.03        1.11      3.22 o 
  -5   4  15        0.28       -0.23      1.65 o 
  -4   4  15        0.28       -1.13      1.38 o 
  -3   4  15      130.69      112.26      4.08 o 
  -2   4  15      427.92      346.01      8.07 o 
  -1   4  15       43.52       53.47      2.77 o 
   0   4  15       21.98       26.70      1.96 o 
   1   4  15        0.13       -0.51      1.05 o 
   2   4  15       92.55       96.13      2.99 o 
   3   4  15       52.46       49.77      2.62 o 
   4   4  15       31.78       36.50      2.72 o 
   5   4  15        1.04       -2.00      1.89 o 
   6   4  15        4.87        1.87      2.69 o 
   7   4  15        4.90        1.73      3.09 o 
   8   4  15        5.65        2.29      4.19 o 
  -8   5  15        9.51       14.94      7.96 o 
  -7   5  15        0.37       -0.13      1.87 o 
  -6   5  15        0.05        0.05      2.31 o 
  -5   5  15       15.33       15.54      2.00 o 
  -4   5  15       59.19       46.99      2.76 o 
  -3   5  15       39.61       33.18      2.51 o 
  -2   5  15       39.75       33.68      2.60 o 
  -1   5  15      249.27      249.93      5.66 o 
   0   5  15      395.07      378.81      6.98 o 
   1   5  15      175.25      170.00      3.94 o 
   2   5  15      189.95      190.91      4.64 o 
   3   5  15       13.36       12.14      2.17 o 
   4   5  15       17.66       15.13      2.40 o 
   5   5  15        4.29        8.90      4.05 o 
   6   5  15        0.00       -3.27      3.51 o 
   7   5  15        9.19        3.50      3.79 o 
  -8   6  15        6.55        2.39      3.80 o 
  -7   6  15        0.17       -2.77      1.85 o 
  -6   6  15       30.94       26.23      4.72 o 
  -5   6  15        1.23        0.29      2.25 o 
  -4   6  15       45.77       53.64      3.00 o 
  -3   6  15        7.15       11.06      1.99 o 
  -2   6  15       12.19       23.73      2.42 o 
  -1   6  15      673.24      551.37     15.20 o 
   0   6  15      214.27      175.03      6.73 o 
   1   6  15       49.47       48.54      2.48 o 
   2   6  15       60.72       65.15      3.22 o 
   3   6  15       86.62       83.88      3.98 o 
   4   6  15       21.82       17.37      2.98 o 
   5   6  15        1.12       -1.59      3.10 o 
   6   6  15       10.88        9.93      4.13 o 
   7   6  15        2.77        1.27      3.71 o 
  -7   7  15        8.23        8.50      4.55 o 
  -6   7  15        3.61        0.74      2.15 o 
  -5   7  15        6.48        3.79      1.65 o 
  -4   7  15       42.12       51.79      3.22 o 
  -3   7  15       63.35       56.57      3.49 o 
  -2   7  15        0.45        2.94      2.21 o 
  -1   7  15        0.90        1.61      1.85 o 
   0   7  15        0.33       -0.62      1.52 o 
   1   7  15      117.95      113.72      4.79 o 
   2   7  15       32.94       35.74      3.23 o 
   3   7  15        1.54        0.21      2.17 o 
   4   7  15       20.41       23.91      3.21 o 
   5   7  15        3.22       10.49      4.05 o 
   6   7  15       18.10       27.58      4.97 o 
   7   7  15        1.61        3.02      4.54 o 
  -7   8  15        3.38        0.12      2.38 o 
  -6   8  15        2.37       -2.14      2.20 o 
  -5   8  15        0.05       -0.18      1.65 o 
  -4   8  15       23.69       20.72      2.78 o 
  -3   8  15        0.94       -1.23      1.72 o 
  -2   8  15        0.90        0.81      1.83 o 
  -1   8  15       11.74       16.40      2.53 o 
   0   8  15       16.15       11.46      3.04 o 
   1   8  15       23.13       20.60      2.83 o 
   2   8  15       12.08       11.74      2.60 o 
   3   8  15        0.83        0.34      2.19 o 
   4   8  15       13.80       16.79      5.46 o 
   5   8  15        5.07        4.18      4.42 o 
   6   8  15      128.76      131.80      8.68 o 
  -6   9  15        8.45        2.79      2.71 o 
  -5   9  15        3.56        4.41      2.69 o 
  -4   9  15        0.85       -0.03      2.49 o 
  -3   9  15        3.94        1.89      1.95 o 
  -2   9  15        0.20       -0.69      1.90 o 
  -1   9  15        2.70        0.78      2.50 o 
   0   9  15        1.65       -0.10      2.12 o 
   1   9  15        8.88       10.67      2.81 o 
   2   9  15        6.01        5.31      2.71 o 
   3   9  15        3.29        0.03      2.33 o 
   4   9  15        3.08        1.84      3.48 o 
   5   9  15       10.88       16.51      4.49 o 
   6   9  15       21.31       17.91      4.98 o 
  -6  10  15       10.74        7.49      4.88 o 
  -5  10  15        4.10        4.48      3.03 o 
  -4  10  15        2.33        0.46      2.31 o 
  -3  10  15       93.93      104.92      5.86 o 
  -2  10  15        0.71        6.30      2.86 o 
  -1  10  15        8.97       15.16      3.40 o 
   0  10  15        3.10        4.90      2.96 o 
   1  10  15       15.98       18.57      3.26 o 
   2  10  15        2.36        3.48      2.78 o 
   3  10  15       12.51       19.32      4.58 o 
   4  10  15        6.72        7.14      5.56 o 
   5  10  15        6.20       12.28      4.42 o 
  -5  11  15        0.98       -3.06      3.09 o 
  -4  11  15        1.46        3.50      2.46 o 
  -3  11  15       11.26       12.29      3.05 o 
  -2  11  15       70.17       96.58      6.21 o 
  -1  11  15      121.80      154.95      9.73 o 
   0  11  15       29.63       38.49      4.88 o 
   1  11  15        0.52        2.01      2.71 o 
   2  11  15        7.43        5.91      3.66 o 
   3  11  15       21.94       18.44      5.48 o 
   4  11  15        0.13       -1.55      6.61 o 
  -4  12  15        2.13        0.01      2.46 o 
  -3  12  15       18.28       14.27      3.32 o 
  -2  12  15       12.27       22.41      4.22 o 
  -1  12  15        0.99        3.69      3.29 o 
   0  12  15       44.04       47.47      5.44 o 
   1  12  15       18.03       21.69      4.51 o 
   2  12  15        1.19        2.12      6.55 o 
   3  12  15        1.96        0.54      4.44 o 
  -1  13  15        0.48       -2.10      3.41 o 
   0  13  15        0.22        4.01      3.71 o 
   1  13  15        1.66       -6.81      5.76 o 
  -9   0  16        0.90        6.91      4.92 o 
  -8   0  16       29.66       41.57      3.98 o 
  -7   0  16        0.51        2.46      4.98 o 
  -6   0  16        0.06        1.37      2.44 o 
  -5   0  16       18.76       21.37      2.99 o 
  -4   0  16      123.86       98.29      5.97 o 
  -3   0  16      235.89      219.18      7.82 o 
  -2   0  16       15.88       17.31      2.68 o 
  -1   0  16     2251.06     2179.48     58.01 o 
   0   0  16     1089.64      988.07     28.84 o 
   1   0  16      530.27      499.34     13.51 o 
   2   0  16      132.88      116.73      8.52 o 
   3   0  16        1.14        3.60      2.07 o 
   4   0  16       13.46       12.98      3.81 o 
   5   0  16        0.09        5.51      3.72 o 
   6   0  16        7.05        3.51      3.98 o 
   7   0  16        3.79        4.76      4.54 o 
   8   0  16        0.00       -0.31      4.44 o 
  -8   1  16        5.16        5.55      2.50 o 
  -7   1  16        0.28        0.33      1.74 o 
  -6   1  16       10.19       11.62      2.04 o 
  -5   1  16       33.55       33.07      3.88 o 
  -4   1  16        0.06        0.66      1.53 o 
  -3   1  16      131.89      126.60      4.38 o 
  -2   1  16       67.07       56.93      2.98 o 
  -1   1  16       81.44       89.28      3.76 o 
   0   1  16        0.01        2.69      1.98 o 
   1   1  16      148.19      159.13      4.98 o 
   2   1  16        6.21        9.03      1.71 o 
   3   1  16        2.71        0.88      1.44 o 
   4   1  16       23.62       26.02      2.95 o 
   5   1  16       42.45       57.43      6.12 o 
   6   1  16        1.58        0.04      2.39 o 
   7   1  16        0.44        1.26      4.52 o 
   8   1  16        1.38       -0.34      3.55 o 
  -8   2  16        1.07        1.26      2.36 o 
  -7   2  16        0.07       -0.97      1.62 o 
  -6   2  16       50.54       47.63      2.93 o 
  -5   2  16       11.22        9.33      1.87 o 
  -4   2  16       21.54       18.43      2.10 o 
  -3   2  16       39.63       38.98      2.65 o 
  -2   2  16       14.13       14.26      2.19 o 
  -1   2  16      384.34      345.04      8.71 o 
   0   2  16       11.19        9.81      1.56 o 
   1   2  16      195.16      185.91      4.54 o 
   2   2  16      133.24      135.92      5.71 o 
   3   2  16       34.55       36.39      2.44 o 
   4   2  16        0.22        1.98      2.38 o 
   5   2  16        3.70        8.42      2.54 o 
   6   2  16        2.73        0.72      2.83 o 
   7   2  16        5.21        0.13      4.12 o 
   8   2  16        4.68        7.64      3.61 o 
  -8   3  16       10.59       11.70      3.42 o 
  -7   3  16       22.52       20.95      2.92 o 
  -6   3  16       16.12       12.23      2.01 o 
  -5   3  16        7.45       10.93      2.03 o 
  -4   3  16       10.60        8.61      1.86 o 
  -3   3  16       68.46       67.39      3.28 o 
  -2   3  16       51.70       47.47      2.70 o 
  -1   3  16        6.37        7.71      2.31 o 
   0   3  16      272.16      262.49      7.22 o 
   1   3  16      275.58      265.90      5.71 o 
   2   3  16       51.93       57.05      3.00 o 
   3   3  16        0.58       -0.40      1.61 o 
   4   3  16        4.88        4.99      2.11 o 
   5   3  16        0.20       -1.87      1.97 o 
   6   3  16        1.80        4.93      3.02 o 
   7   3  16        8.74        8.33      3.54 o 
  -8   4  16       11.72       16.36      3.50 o 
  -7   4  16        4.39        3.37      2.32 o 
  -6   4  16       10.79        6.95      1.80 o 
  -5   4  16      103.14      105.65      4.72 o 
  -4   4  16        0.10       -0.59      1.48 o 
  -3   4  16       51.50       57.64      3.14 o 
  -2   4  16      152.57      115.84      4.31 o 
  -1   4  16      112.52       98.73      5.18 o 
   0   4  16       11.08       11.38      1.70 o 
   1   4  16       13.11       10.17      1.70 o 
   2   4  16       42.79       45.44      2.66 o 
   3   4  16        7.72        8.58      1.86 o 
   4   4  16        0.01       -1.86      1.80 o 
   5   4  16        1.49        0.33      2.57 o 
   6   4  16        3.88        2.26      3.35 o 
   7   4  16       12.47       12.48      4.42 o 
  -8   5  16        8.54        7.68      2.61 o 
  -7   5  16       31.12       33.88      3.39 o 
  -6   5  16        0.75        0.61      2.12 o 
  -5   5  16        6.74        8.10      2.52 o 
  -4   5  16        0.00        1.93      1.61 o 
  -3   5  16       33.78       31.34      2.58 o 
  -2   5  16       10.31        8.32      1.92 o 
  -1   5  16       27.82       19.42      3.18 o 
   0   5  16       88.48       82.97      3.03 o 
   1   5  16      106.07       96.54      3.25 o 
   2   5  16       19.72       12.65      1.99 o 
   3   5  16        8.57       11.42      2.20 o 
   4   5  16        3.34        3.02      2.24 o 
   5   5  16        4.56        5.56      2.92 o 
   6   5  16        7.74        3.17      3.72 o 
   7   5  16        1.17       -0.93      3.66 o 
  -8   6  16       18.39       18.82      3.03 o 
  -7   6  16       10.09       10.63      3.00 o 
  -6   6  16        2.28       -1.26      2.10 o 
  -5   6  16        0.76        0.65      1.69 o 
  -4   6  16       34.46       33.06      2.90 o 
  -3   6  16        0.77        1.73      1.81 o 
  -2   6  16       65.70       54.69      3.30 o 
  -1   6  16       19.66       17.97      2.33 o 
   0   6  16        0.29       -1.96      1.31 o 
   1   6  16       59.23       65.26      4.85 o 
   2   6  16       28.39       29.43      3.02 o 
   3   6  16        2.64        1.12      2.09 o 
   4   6  16        1.95       -0.88      2.15 o 
   5   6  16        1.35        0.29      3.20 o 
   6   6  16        0.07       -5.28      3.52 o 
   7   6  16        8.67       13.42      4.72 o 
  -7   7  16       45.60       51.82      4.06 o 
  -6   7  16       37.62       38.44      3.63 o 
  -5   7  16       10.36        9.28      1.99 o 
  -4   7  16        0.07       -0.26      1.81 o 
  -3   7  16       21.27       20.84      2.51 o 
  -2   7  16        2.61        1.19      3.87 o 
  -1   7  16        2.21        0.57      1.91 o 
   0   7  16       10.05        7.38      2.27 o 
   1   7  16      102.17       88.33      5.60 o 
   2   7  16        2.15        1.92      2.19 o 
   3   7  16        4.85        3.24      2.45 o 
   4   7  16        3.08       -0.32      2.68 o 
   5   7  16        4.49        3.85      3.55 o 
   6   7  16       15.07       15.44      4.71 o 
  -7   8  16        4.42        3.20      2.78 o 
  -6   8  16       20.79       25.39      4.21 o 
  -5   8  16       19.62       17.69      2.35 o 
  -4   8  16       40.98       43.95      3.34 o 
  -3   8  16        4.83        3.42      2.14 o 
  -2   8  16        0.34       -2.43      1.86 o 
  -1   8  16       19.87       26.72      3.66 o 
   0   8  16       10.26       12.50      3.13 o 
   1   8  16       10.15        9.82      2.68 o 
   2   8  16       32.04       35.23      3.52 o 
   3   8  16        3.65        2.84      2.49 o 
   4   8  16        0.85        0.28      3.43 o 
   5   8  16        0.19       -1.12      3.61 o 
   6   8  16        0.29       -4.27      3.75 o 
  -6   9  16        1.32       -1.73      2.66 o 
  -5   9  16        0.53       -0.21      4.35 o 
  -4   9  16        5.65        5.67      2.27 o 
  -3   9  16       59.93       66.98      4.22 o 
  -2   9  16        0.05       -1.06      2.33 o 
  -1   9  16        0.08        3.03      2.65 o 
   0   9  16        0.09       -1.20      2.53 o 
   1   9  16        6.49       11.72      2.92 o 
   2   9  16       10.65        6.48      2.78 o 
   3   9  16       13.86       17.86      3.15 o 
   4   9  16       15.45       17.08      4.62 o 
   5   9  16       15.24       14.06      4.72 o 
  -5  10  16        0.86        6.50      3.25 o 
  -4  10  16       37.61       51.55      3.60 o 
  -3  10  16        9.72        9.68      2.78 o 
  -2  10  16        0.72        2.33      2.88 o 
  -1  10  16       30.30       35.79      4.56 o 
   0  10  16        7.57       10.61      3.45 o 
   1  10  16        6.51       12.52      3.72 o 
   2  10  16        8.66        9.49      3.16 o 
   3  10  16        0.18        2.95      3.32 o 
   4  10  16        0.94        0.10      4.89 o 
  -4  11  16        9.36       12.08      2.87 o 
  -3  11  16        3.67        9.42      3.92 o 
  -2  11  16       12.68       19.66      4.00 o 
  -1  11  16       25.11       40.77      5.93 o 
   0  11  16       14.47       17.32      4.15 o 
   1  11  16        4.85        8.07      3.77 o 
   2  11  16       38.97       44.09      4.77 o 
   3  11  16        0.01       -3.20      4.25 o 
  -3  12  16       12.63        6.10      3.34 o 
  -2  12  16        0.68        0.51      3.36 o 
  -1  12  16       47.62       48.51      5.52 o 
   0  12  16        7.97        8.94      3.91 o 
   1  12  16       24.99       22.65      4.80 o 
   2  12  16        3.07        7.33      7.86 o 
  -8   1  17       84.43       87.43      4.78 o 
  -7   1  17        0.41       -0.60      1.91 o 
  -6   1  17        4.18        2.58      1.84 o 
  -5   1  17        0.24       -0.41      1.69 o 
  -4   1  17        4.64        2.48      1.87 o 
  -3   1  17      153.26      167.80      5.26 o 
  -2   1  17        3.38        2.40      1.64 o 
  -1   1  17       23.25       21.21      2.20 o 
   0   1  17      572.87      536.29     12.68 o 
   1   1  17     1170.23     1087.41     22.59 o 
   2   1  17      241.07      223.47      7.32 o 
   3   1  17        9.10        9.71      2.59 o 
   4   1  17       10.24       12.63      2.91 o 
   5   1  17        2.06        1.32      2.67 o 
   6   1  17       14.93       23.10      3.44 o 
   7   1  17        4.63       10.48      4.01 o 
  -8   2  17        3.21        1.40      2.50 o 
  -7   2  17        4.45        7.51      2.18 o 
  -6   2  17        4.33        6.59      2.01 o 
  -5   2  17       26.19       31.96      2.73 o 
  -4   2  17        8.96       12.75      2.07 o 
  -3   2  17        1.80        4.15      1.72 o 
  -2   2  17       10.55       11.15      2.66 o 
  -1   2  17       61.94       61.87      3.13 o 
   0   2  17        5.28        0.99      1.73 o 
   1   2  17        6.87        6.45      1.98 o 
   2   2  17        4.40        6.81      1.99 o 
   3   2  17       17.72       16.19      2.82 o 
   4   2  17        7.13        2.81      2.52 o 
   5   2  17        7.47        9.30      2.75 o 
   6   2  17        1.20        2.82      3.05 o 
   7   2  17        7.39        8.78      4.11 o 
  -8   3  17       13.26       17.43      3.40 o 
  -7   3  17       28.60       35.84      4.47 o 
  -6   3  17       66.83       72.01      3.60 o 
  -5   3  17       27.75       24.24      2.55 o 
  -4   3  17       48.16       47.33      2.97 o 
  -3   3  17        2.52        1.79      1.74 o 
  -2   3  17       14.46       13.22      2.07 o 
  -1   3  17        8.30        7.37      1.78 o 
   0   3  17      103.92       92.33      3.82 o 
   1   3  17        5.90        4.80      1.91 o 
   2   3  17       71.09       64.02      3.55 o 
   3   3  17        3.08        1.37      2.14 o 
   4   3  17        0.26        0.37      2.84 o 
   5   3  17        1.19       -0.10      2.60 o 
   6   3  17        4.20        4.23      3.59 o 
   7   3  17        9.65       17.93      4.89 o 
  -8   4  17        1.99       -1.11      2.60 o 
  -7   4  17       13.45       15.64      3.03 o 
  -6   4  17       30.52       32.64      2.86 o 
  -5   4  17       12.99       11.55      3.81 o 
  -4   4  17        4.64        6.70      1.93 o 
  -3   4  17        3.64        1.68      1.71 o 
  -2   4  17       12.88       11.64      2.08 o 
  -1   4  17       50.77       54.88      3.31 o 
   0   4  17      242.66      220.28      6.12 o 
   1   4  17        0.88        2.98      1.65 o 
   2   4  17       11.11        9.59      2.48 o 
   3   4  17        0.94        2.72      2.06 o 
   4   4  17       11.58        1.37      2.66 o 
   5   4  17        2.51        3.32      2.78 o 
   6   4  17        3.69       -0.34      5.72 o 
   7   4  17        2.28        2.93      3.97 o 
  -7   5  17       12.64       15.78      3.02 o 
  -6   5  17        7.86        8.59      2.67 o 
  -5   5  17       42.10       50.69      3.26 o 
  -4   5  17        4.04        1.28      2.05 o 
  -3   5  17        0.50       -0.98      1.64 o 
  -2   5  17       63.78       59.83      3.43 o 
  -1   5  17       15.12       18.04      2.38 o 
   0   5  17      144.10      141.25      5.01 o 
   1   5  17       77.37       70.39      3.50 o 
   2   5  17       32.02       29.48      3.08 o 
   3   5  17       20.08       19.89      4.31 o 
   4   5  17       38.14       43.10      6.68 o 
   5   5  17        1.99        1.22      3.89 o 
   6   5  17        0.07       -2.62      3.63 o 
   7   5  17        4.06        1.87      4.06 o 
  -7   6  17        1.15       -0.02      2.62 o 
  -6   6  17        0.83       -1.13      3.01 o 
  -5   6  17        0.16        3.82      1.97 o 
  -4   6  17       17.70       14.31      4.10 o 
  -3   6  17       17.92       18.25      2.45 o 
  -2   6  17        8.64        5.10      1.98 o 
  -1   6  17       25.22       29.32      3.57 o 
   0   6  17       27.70       21.91      2.58 o 
   1   6  17      153.15      140.26      5.41 o 
   2   6  17      131.69      135.93      5.85 o 
   3   6  17        9.08        8.28      2.46 o 
   4   6  17       20.51       21.34      4.54 o 
   5   6  17       10.99        8.59      3.90 o 
   6   6  17        1.49        2.51      4.11 o 
  -7   7  17        0.02       -1.21      2.68 o 
  -6   7  17       17.17       17.09      3.20 o 
  -5   7  17       20.64       19.75      2.52 o 
  -4   7  17        0.01       -1.16      1.95 o 
  -3   7  17       25.29       25.76      3.09 o 
  -2   7  17       20.13       28.38      2.88 o 
  -1   7  17        9.99        6.25      2.10 o 
   0   7  17        1.69        1.49      2.04 o 
   1   7  17        2.00        2.48      2.32 o 
   2   7  17        1.49        2.63      2.23 o 
   3   7  17       24.83       23.43      3.85 o 
   4   7  17        3.45        1.41      2.99 o 
   5   7  17        0.04       -3.31      3.42 o 
   6   7  17        1.56        3.05      4.23 o 
  -6   8  17        3.34        0.58      2.95 o 
  -5   8  17       18.39       20.30      2.64 o 
  -4   8  17        0.07       -0.71      2.01 o 
  -3   8  17        3.63        4.50      2.26 o 
  -2   8  17        2.66        0.55      2.39 o 
  -1   8  17        0.43        3.32      2.86 o 
   0   8  17       15.37       18.25      3.64 o 
   1   8  17       20.34       19.32      3.77 o 
   2   8  17        9.60       10.74      2.65 o 
   3   8  17        8.14        8.86      2.82 o 
   4   8  17        0.25       -3.78      4.57 o 
   5   8  17        0.51        4.12      3.93 o 
  -5   9  17        0.30       -1.80      2.84 o 
  -4   9  17       14.79       17.10      2.85 o 
  -3   9  17        7.36        5.15      2.49 o 
  -2   9  17        0.94       -0.71      2.28 o 
  -1   9  17       32.29       32.05      4.29 o 
   0   9  17        0.71       -1.26      2.71 o 
   1   9  17        0.14       -2.45      2.70 o 
   2   9  17        0.14       -0.35      2.57 o 
   3   9  17        1.98        1.90      2.73 o 
   4   9  17        0.02       -1.05      6.42 o 
   5   9  17        0.16       -0.72      5.11 o 
  -5  10  17       29.47       35.79      4.59 o 
  -4  10  17       19.59       22.48      3.26 o 
  -3  10  17        0.38        0.59      2.81 o 
  -2  10  17        7.07        6.43      3.18 o 
  -1  10  17       63.63       77.69      6.03 o 
   0  10  17        3.55        3.81      3.24 o 
   1  10  17       10.21       18.62      4.93 o 
   2  10  17       11.37       18.04      3.65 o 
   3  10  17        6.20        7.18      3.77 o 
   4  10  17        8.00       14.85      4.45 o 
  -3  11  17        0.18        1.62      2.97 o 
  -2  11  17        2.37       -1.35      3.18 o 
  -1  11  17       13.48       16.10      4.92 o 
   0  11  17       40.46       39.78      5.27 o 
   1  11  17       59.64       77.21      6.73 o 
   2  11  17        4.42        3.72      8.54 o 
   3  11  17        0.59        0.64      4.64 o 
  -1  12  17       36.55       35.65      5.20 o 
   0  12  17        2.29        6.56      4.26 o 
  -8   0  18       24.60       17.28      5.87 o 
  -7   0  18       32.32       30.39      4.15 o 
  -6   0  18       85.58       97.08      6.15 o 
  -5   0  18        7.98        6.18      2.89 o 
  -4   0  18       31.28       39.29      3.81 o 
  -3   0  18       34.78       29.94      5.76 o 
  -2   0  18      174.63      158.47      8.10 o 
  -1   0  18      154.21      141.48      9.06 o 
   0   0  18       21.29       19.18      3.74 o 
   1   0  18      559.49      504.62     18.45 o 
   2   0  18     1045.44     1030.86     31.22 o 
   3   0  18      298.36      282.97     12.31 o 
   4   0  18      186.20      204.01     10.77 o 
   5   0  18        4.22        5.80      4.40 o 
   6   0  18        0.00        1.63      4.44 o 
   7   0  18        0.10        2.83      5.07 o 
  -8   1  18       15.85       14.96      3.07 o 
  -7   1  18        1.35       -0.14      2.04 o 
  -6   1  18       23.14       32.20      2.94 o 
  -5   1  18        0.18        1.98      1.88 o 
  -4   1  18        1.84       -0.79      1.63 o 
  -3   1  18      148.57      142.27      9.47 o 
  -2   1  18       23.09       18.92      2.33 o 
  -1   1  18      141.50      129.05      5.25 o 
   0   1  18       70.22       61.93      3.84 o 
   1   1  18        0.00        1.10      2.07 o 
   2   1  18       40.60       48.54      3.77 o 
   3   1  18        2.68        3.81      2.78 o 
   4   1  18        0.21       -3.12      3.18 o 
   5   1  18        0.70        0.95      2.86 o 
   6   1  18        9.19       18.64      3.52 o 
   7   1  18        6.09       10.16      4.27 o 
  -8   2  18        0.14        0.44      2.99 o 
  -7   2  18       24.76       30.73      2.82 o 
  -6   2  18        6.43        9.88      2.24 o 
  -5   2  18        3.42        0.87      1.85 o 
  -4   2  18       22.14       27.66      3.18 o 
  -3   2  18       32.71       32.79      2.72 o 
  -2   2  18       80.69       74.58      3.69 o 
  -1   2  18       40.64       47.23      4.48 o 
   0   2  18        3.89       -0.32      1.53 o 
   1   2  18      158.11      131.04      5.52 o 
   2   2  18       10.60       11.49      2.29 o 
   3   2  18       65.89       63.60      5.30 o 
   4   2  18        3.84        7.95      3.44 o 
   5   2  18       17.35       20.40      3.71 o 
   6   2  18        3.26        9.32      4.19 o 
   7   2  18        0.60        2.80      4.96 o 
  -8   3  18       22.20       26.31      3.56 o 
  -7   3  18        8.63        5.02      2.72 o 
  -6   3  18       16.30       17.65      2.56 o 
  -5   3  18       23.52       27.49      4.78 o 
  -4   3  18        0.58        1.82      1.79 o 
  -3   3  18        2.12       -1.24      1.69 o 
  -2   3  18        0.06       -2.26      1.57 o 
  -1   3  18        4.56        3.23      1.61 o 
   0   3  18       36.40       26.19      2.98 o 
   1   3  18       14.12       14.45      2.84 o 
   2   3  18       75.59       67.51      3.76 o 
   3   3  18       23.11       19.58      5.10 o 
   4   3  18       19.89       34.96      4.06 o 
   5   3  18        9.09       12.64      4.25 o 
   6   3  18        0.91       -0.31      3.52 o 
   7   3  18        0.49       -3.19      4.55 o 
  -7   4  18       61.54       62.05      4.52 o 
  -6   4  18        4.14        5.85      2.14 o 
  -5   4  18        0.02        2.14      2.00 o 
  -4   4  18       35.48       35.31      3.12 o 
  -3   4  18       11.61       12.22      2.33 o 
  -2   4  18       44.81       36.88      3.36 o 
  -1   4  18        5.51        5.69      1.94 o 
   0   4  18        2.20       -0.74      1.79 o 
   1   4  18       35.35       32.87      3.88 o 
   2   4  18        1.93       -1.20      1.89 o 
   3   4  18        9.88        9.57      2.53 o 
   4   4  18        1.20       -0.53      2.68 o 
   5   4  18        0.42       -3.54      2.63 o 
   6   4  18        3.16        3.54      3.97 o 
  -7   5  18        5.65        7.27      2.96 o 
  -6   5  18       14.85       19.00      3.25 o 
  -5   5  18       57.49       55.57      3.59 o 
  -4   5  18        5.66        6.23      2.16 o 
  -3   5  18       44.71       40.63      3.14 o 
  -2   5  18       31.59       32.10      2.91 o 
  -1   5  18        0.01       -0.39      1.67 o 
   0   5  18        1.07        1.52      2.00 o 
   1   5  18       25.54       16.97      2.60 o 
   2   5  18       63.33       46.93      3.65 o 
   3   5  18       55.61       56.90      4.07 o 
   4   5  18        5.84        3.21      2.90 o 
   5   5  18        0.39       -2.48      4.26 o 
   6   5  18        2.56        2.51      4.02 o 
  -7   6  18       34.01       44.79      7.12 o 
  -6   6  18       17.82       18.17      3.29 o 
  -5   6  18        3.36        5.57      2.23 o 
  -4   6  18        1.06       -2.49      1.90 o 
  -3   6  18        1.38        0.32      1.99 o 
  -2   6  18        8.88       12.65      2.31 o 
  -1   6  18        3.70        7.90      2.13 o 
   0   6  18        2.19        1.89      2.05 o 
   1   6  18        5.60        4.20      2.48 o 
   2   6  18        0.53        2.32      2.23 o 
   3   6  18       19.05       17.25      3.14 o 
   4   6  18        6.99        6.42      3.15 o 
   5   6  18        0.03       -5.14      3.43 o 
   6   6  18        0.02        3.05      5.38 o 
  -6   7  18       10.85       20.83      3.58 o 
  -5   7  18       45.51       47.81      3.46 o 
  -4   7  18       10.86       13.76      2.61 o 
  -3   7  18       10.46       11.60      2.56 o 
  -2   7  18        9.38        5.68      2.20 o 
  -1   7  18        3.84        2.13      2.16 o 
   0   7  18        3.22        5.69      2.99 o 
   1   7  18       22.03       20.31      3.83 o 
   2   7  18        2.01        3.43      2.37 o 
   3   7  18       23.52       20.40      3.28 o 
   4   7  18        5.45        5.72      3.37 o 
   5   7  18        1.68       -1.92      4.16 o 
  -6   8  18        2.43        4.57      3.19 o 
  -5   8  18        5.23        9.82      2.40 o 
  -4   8  18        9.95        8.79      2.72 o 
  -3   8  18        2.13       -0.82      2.13 o 
  -2   8  18       17.08       20.21      3.11 o 
  -1   8  18        0.05       -0.06      2.52 o 
   0   8  18        6.85        9.02      3.29 o 
   1   8  18       25.48       23.46      4.24 o 
   2   8  18        5.92        3.11      3.23 o 
   3   8  18        4.57        9.05      2.94 o 
   4   8  18        0.11        2.67      3.76 o 
   5   8  18        0.00       -3.05      3.81 o 
  -5   9  18       76.26      103.34      6.45 o 
  -4   9  18        0.28       -0.53      2.34 o 
  -3   9  18       10.81       11.18      2.88 o 
  -2   9  18        8.69        8.92      3.36 o 
  -1   9  18       24.03       27.95      4.17 o 
   0   9  18        0.46       -0.06      2.99 o 
   1   9  18        0.32       -2.45      4.06 o 
   2   9  18        1.67        1.63      3.22 o 
   3   9  18        1.26        0.79      3.08 o 
   4   9  18        4.31        7.35      4.12 o 
  -4  10  18        3.43       -0.15      2.62 o 
  -3  10  18        4.27        4.56      3.14 o 
  -2  10  18       45.80       49.47      5.17 o 
  -1  10  18        2.19       -3.22      2.96 o 
   0  10  18        1.89        2.18      3.28 o 
   1  10  18        7.26       10.48      6.35 o 
   2  10  18       22.44       30.58      7.90 o 
   3  10  18        5.46       13.45     10.53 o 
  -2  11  18        2.21        6.56      3.52 o 
  -1  11  18        0.36       -2.40      6.15 o 
   0  11  18        9.36        4.45      3.82 o 
   1  11  18       23.90       30.74      5.28 o 
  -7   1  19        6.95        5.49      2.28 o 
  -6   1  19       96.53       98.62      4.58 o 
  -5   1  19        9.26        6.86      3.02 o 
  -4   1  19        2.66        2.04      1.93 o 
  -3   1  19        0.95        2.18      1.83 o 
  -2   1  19        1.28        0.19      1.67 o 
  -1   1  19       31.29       22.82      2.82 o 
   0   1  19        6.38        7.00      2.24 o 
   1   1  19        9.16        7.49      2.34 o 
   2   1  19       51.95       45.41      4.46 o 
   3   1  19      356.60      377.12     12.77 o 
   4   1  19       31.37       31.51      6.11 o 
   5   1  19        2.05       -0.57      3.54 o 
   6   1  19        1.38        6.13      3.54 o 
  -7   2  19        1.87        3.08      2.77 o 
  -6   2  19        7.71        8.42      3.57 o 
  -5   2  19        3.11        4.46      2.18 o 
  -4   2  19        0.69       -0.43      1.94 o 
  -3   2  19        0.69       -0.78      2.25 o 
  -2   2  19        1.43        2.33      1.84 o 
  -1   2  19       18.82       19.98      2.47 o 
   0   2  19       58.43       58.83      8.74 o 
   1   2  19        1.68       -0.60      1.94 o 
   2   2  19       11.24       11.57      3.54 o 
   3   2  19       16.76       21.23      3.91 o 
   4   2  19       12.00       20.46      4.17 o 
   5   2  19       30.87       26.60      4.21 o 
   6   2  19        9.15       18.77      4.74 o 
  -7   3  19        1.27        1.04      2.73 o 
  -6   3  19       18.54       21.78      2.81 o 
  -5   3  19        1.28        1.84      2.14 o 
  -4   3  19       43.27       54.68      3.64 o 
  -3   3  19       33.34       35.88      3.01 o 
  -2   3  19        8.68        7.10      2.06 o 
  -1   3  19        2.03        1.65      1.84 o 
   0   3  19        8.35        5.89      2.24 o 
   1   3  19        3.10        0.89      2.06 o 
   2   3  19       13.60        7.82      3.20 o 
   3   3  19        6.94        8.09      3.25 o 
   4   3  19        2.58        1.69      3.03 o 
   5   3  19        0.01       -1.93      2.97 o 
   6   3  19        0.12       -0.88      3.82 o 
  -7   4  19       27.18       30.54      3.89 o 
  -6   4  19        2.11        1.11      2.18 o 
  -5   4  19        9.75       13.07      4.00 o 
  -4   4  19       74.80       84.01      4.44 o 
  -3   4  19        8.14        8.28      2.14 o 
  -2   4  19        0.00       -0.79      1.75 o 
  -1   4  19        1.31       -0.99      1.97 o 
   0   4  19       14.06        8.85      2.40 o 
   1   4  19        0.36        0.55      2.21 o 
   2   4  19       88.64       92.82      5.44 o 
   3   4  19        0.11        3.84      2.47 o 
   4   4  19        8.31        8.46      3.46 o 
   5   4  19        0.00        0.57      3.04 o 
   6   4  19        5.74        7.92      4.37 o 
  -7   5  19       41.63       40.69      4.37 o 
  -6   5  19        6.48        5.05      2.97 o 
  -5   5  19       39.17       48.67      3.58 o 
  -4   5  19       22.36       16.23      2.72 o 
  -3   5  19       20.30       18.85      2.67 o 
  -2   5  19        6.41       10.12      2.37 o 
  -1   5  19        2.76        3.37      2.17 o 
   0   5  19       31.14       29.76      3.32 o 
   1   5  19        5.26        0.75      2.31 o 
   2   5  19       28.32       27.15      3.65 o 
   3   5  19       16.14       17.48      3.00 o 
   4   5  19       14.23       10.94      5.82 o 
   5   5  19        3.90       -0.89      3.90 o 
   6   5  19        1.63        3.32      4.56 o 
  -6   6  19        6.79        3.88      3.09 o 
  -5   6  19        3.72        3.49      2.37 o 
  -4   6  19        3.06        5.21      2.37 o 
  -3   6  19       34.80       34.45      3.41 o 
  -2   6  19        0.81       -2.95      1.96 o 
  -1   6  19        0.81        0.16      2.08 o 
   0   6  19        3.78        4.35      3.66 o 
   1   6  19        3.45        2.78      2.77 o 
   2   6  19       12.74       12.30      3.18 o 
   3   6  19       67.05       68.43      4.63 o 
   4   6  19       48.70       64.16      5.53 o 
   5   6  19        5.81        4.55      6.14 o 
  -6   7  19        3.61        4.14      3.19 o 
  -5   7  19        3.12        5.79      2.41 o 
  -4   7  19       18.17       21.56      3.12 o 
  -3   7  19       12.59       12.51      4.04 o 
  -2   7  19        3.42        5.27      2.52 o 
  -1   7  19       20.50       16.27      2.97 o 
   0   7  19        3.64        4.27      2.98 o 
   1   7  19        2.37        1.00      3.35 o 
   2   7  19        8.11        4.73      3.40 o 
   3   7  19        4.26        3.09      3.17 o 
   4   7  19        0.90        0.21      3.58 o 
   5   7  19        2.64        4.51      4.47 o 
  -5   8  19       87.24      113.14      8.54 o 
  -4   8  19        1.61        3.41      2.53 o 
  -3   8  19        6.67        6.56      3.73 o 
  -2   8  19        0.44       -1.15      2.37 o 
  -1   8  19       15.68       18.86      3.85 o 
   0   8  19        7.52        6.69      3.37 o 
   1   8  19        4.03        5.75      3.31 o 
   2   8  19        4.84        1.42      3.16 o 
   3   8  19        1.60       -3.33      2.89 o 
   4   8  19        3.92       -3.32      3.56 o 
  -4   9  19       14.46       15.17      3.16 o 
  -3   9  19       14.36       25.64      3.52 o 
  -2   9  19        3.54        2.69      3.25 o 
  -1   9  19        7.44        5.73      3.35 o 
   0   9  19        7.40       11.84      7.98 o 
   1   9  19       13.31       18.78      9.12 o 
   2   9  19        2.98        0.16      3.61 o 
   3   9  19        0.04       -2.41      4.27 o 
  -3  10  19       65.01       85.74      6.43 o 
  -2  10  19       11.23        8.25      3.54 o 
  -1  10  19        2.30       -1.14      3.44 o 
   0  10  19        9.30        7.71      3.68 o 
   1  10  19        7.47       11.96      5.53 o 
   2  10  19        1.54       -2.68      3.49 o 
  -7   0  20        5.51        8.13      4.35 o 
  -6   0  20        8.79        4.10      3.40 o 
  -5   0  20       21.53       14.71      3.93 o 
  -4   0  20       48.37       64.44      7.18 o 
  -3   0  20       25.53       19.03      3.98 o 
  -2   0  20       19.81       22.51      4.22 o 
  -1   0  20       43.27       40.78      4.92 o 
   0   0  20        3.45       -2.41      2.77 o 
   1   0  20       36.07       23.32      4.45 o 
   2   0  20       89.89       89.20      7.15 o 
   3   0  20      248.44      307.92     20.64 o 
   4   0  20      299.17      286.14     20.95 o 
   5   0  20      178.80      168.88     16.76 o 
   6   0  20       18.94       13.20      8.80 o 
  -7   1  20       11.16       18.88      2.92 o 
  -6   1  20       11.73       16.19      2.77 o 
  -5   1  20        5.69        7.74      2.50 o 
  -4   1  20       18.09       19.29      2.84 o 
  -3   1  20        8.77        9.33      2.28 o 
  -2   1  20        3.55        2.91      2.13 o 
  -1   1  20       45.75       43.24      3.60 o 
   0   1  20       10.58        8.78      2.50 o 
   1   1  20        0.36        0.81      2.11 o 
   2   1  20       11.65       10.31      2.70 o 
   3   1  20       17.26       14.46      5.28 o 
   4   1  20        8.21        9.36      5.33 o 
   5   1  20        1.03        3.85      5.23 o 
   6   1  20        0.09        4.43      8.01 o 
  -7   2  20        2.50       -1.85      3.14 o 
  -6   2  20        0.00       -0.70      2.24 o 
  -5   2  20       29.71       49.79      3.68 o 
  -4   2  20       78.04       84.03      4.53 o 
  -3   2  20        9.29       13.48      2.42 o 
  -2   2  20        4.05        4.08      2.01 o 
  -1   2  20       15.85       12.75      2.62 o 
   0   2  20       80.20       80.03      4.68 o 
   1   2  20        1.07        1.34      2.17 o 
   2   2  20        6.11        4.87      2.51 o 
   3   2  20       83.89       94.85      9.11 o 
   4   2  20        4.29        3.04      4.48 o 
   5   2  20       22.91       17.63      5.09 o 
   6   2  20        1.31        2.70      5.21 o 
  -7   3  20       22.83       22.54      6.18 o 
  -6   3  20       15.42       16.18      2.82 o 
  -5   3  20       54.09       61.72      3.99 o 
  -4   3  20       18.89       21.96      3.00 o 
  -3   3  20       23.88       24.89      2.96 o 
  -2   3  20        0.20        1.92      1.94 o 
  -1   3  20       34.39       35.74      3.45 o 
   0   3  20        3.75        3.18      2.19 o 
   1   3  20       46.33       43.68      3.80 o 
   2   3  20       70.28       79.76      5.99 o 
   3   3  20       20.56       20.26      3.74 o 
   4   3  20       36.54       37.95      5.70 o 
   5   3  20        8.65        8.08      5.60 o 
   6   3  20        7.67       10.99      5.81 o 
  -6   4  20       48.29       55.04      3.80 o 
  -5   4  20       66.16       70.78      4.28 o 
  -4   4  20       62.49       67.51      4.28 o 
  -3   4  20        1.74       -0.69      1.94 o 
  -2   4  20       55.35       52.37      3.91 o 
  -1   4  20       10.89        8.18      2.54 o 
   0   4  20        0.01        0.27      2.26 o 
   1   4  20        0.01       -2.85      1.90 o 
   2   4  20       25.03       24.58      3.64 o 
   3   4  20       21.67       19.57      3.75 o 
   4   4  20        0.24        4.78      3.80 o 
   5   4  20        3.47       -1.27      3.73 o 
  -6   5  20        1.46       -0.41      2.94 o 
  -5   5  20        0.80       -1.20      2.31 o 
  -4   5  20       15.91       15.61      2.89 o 
  -3   5  20       14.34       12.61      2.73 o 
  -2   5  20        0.93       -0.06      2.17 o 
  -1   5  20       36.71       39.05      3.76 o 
   0   5  20       10.74        9.66      2.70 o 
   1   5  20        0.10       -2.83      2.55 o 
   2   5  20        2.85        1.14      2.69 o 
   3   5  20        5.21        5.39      4.37 o 
   4   5  20       31.97       34.07      5.51 o 
   5   5  20       16.34       15.75      6.32 o 
  -6   6  20       16.70       20.00      3.91 o 
  -5   6  20       31.14       44.68      3.80 o 
  -4   6  20       20.28       27.56      3.35 o 
  -3   6  20        4.68        5.63      3.33 o 
  -2   6  20        0.05       -1.53      2.17 o 
  -1   6  20        7.34        6.22      2.67 o 
   0   6  20       11.63        8.56      3.34 o 
   1   6  20       16.91       27.36      4.28 o 
   2   6  20        4.40        2.02      3.72 o 
   3   6  20        0.01       -2.87      2.71 o 
   4   6  20        1.05       -3.02      4.00 o 
  -5   7  20      162.52      174.50      6.67 o 
  -4   7  20       11.25       18.22      3.14 o 
  -3   7  20       70.75       82.88      4.96 o 
  -2   7  20       27.54       25.59      3.49 o 
  -1   7  20       21.55       23.63      3.58 o 
   0   7  20        2.93        3.73      3.08 o 
   1   7  20        1.98        5.08      3.33 o 
   2   7  20       11.94       10.59      3.98 o 
   3   7  20        3.05       -0.21      3.07 o 
   4   7  20        1.37       -0.04      5.20 o 
  -4   8  20        3.51        8.26      4.50 o 
  -3   8  20       30.79       41.09      4.14 o 
  -2   8  20        1.42        3.32      2.73 o 
  -1   8  20        6.16        6.74      3.27 o 
   0   8  20       14.26       11.14      7.07 o 
   1   8  20        1.67        5.44      3.69 o 
   2   8  20        0.92        2.04      3.61 o 
   3   8  20       17.07       13.97      5.66 o 
  -3   9  20      120.28      149.56      7.86 o 
  -2   9  20        0.87        2.57      3.27 o 
  -1   9  20       20.09       26.39      4.63 o 
   0   9  20        0.28        7.54      3.84 o 
   1   9  20        2.63        0.60      3.55 o 
   2   9  20        3.45       -3.00      3.66 o 
  -1  10  20        0.00        3.86      3.73 o 
   0  10  20        7.34        8.86      4.12 o 
  -6   1  21        6.75        5.98      2.57 o 
  -5   1  21       11.72       10.44      2.65 o 
  -4   1  21       50.32       43.55      3.78 o 
  -3   1  21       12.41        9.38      2.57 o 
  -2   1  21       21.36       24.05      3.15 o 
  -1   1  21        0.80        2.56      2.28 o 
   0   1  21        4.92        5.12      2.78 o 
   1   1  21       47.71       45.05      4.00 o 
   2   1  21        1.32        0.16      2.89 o 
   3   1  21        0.01       -5.15      5.71 o 
   4   1  21       45.06       45.39     10.89 o 
   5   1  21      125.66      132.47     11.21 o 
  -6   2  21        0.00        1.91      2.38 o 
  -5   2  21        0.66        1.75      2.36 o 
  -4   2  21       12.99       13.91      2.90 o 
  -3   2  21       31.80       43.62      3.48 o 
  -2   2  21        0.68        1.33      2.12 o 
  -1   2  21       30.72       32.64      3.45 o 
   0   2  21       22.52       28.32      3.37 o 
   1   2  21        1.96        1.40      2.26 o 
   2   2  21        2.29       -2.35      4.36 o 
   3   2  21        5.11        5.90      5.92 o 
   4   2  21        2.54        6.70      5.37 o 
   5   2  21        0.06       -0.70      4.05 o 
  -6   3  21       14.63       17.51      3.03 o 
  -5   3  21        0.35        0.63      2.65 o 
  -4   3  21       16.29       23.20      4.26 o 
  -3   3  21        5.55        7.70      2.61 o 
  -2   3  21       69.24       77.54      4.74 o 
  -1   3  21        5.52        6.21      2.54 o 
   0   3  21        1.20        4.30      2.38 o 
   1   3  21        0.02       -2.86      2.13 o 
   2   3  21        0.05       -2.61      2.81 o 
   3   3  21        0.10        0.83      3.57 o 
   4   3  21        0.35       -2.35      3.81 o 
   5   3  21        0.66        3.31      4.23 o 
  -6   4  21        3.02        0.42      3.99 o 
  -5   4  21       41.24       45.88      3.96 o 
  -4   4  21        4.05       -0.27      2.40 o 
  -3   4  21       13.83       13.85      2.87 o 
  -2   4  21       42.11       43.16      4.02 o 
  -1   4  21        3.64       -0.36      2.20 o 
   0   4  21       14.61       18.96      3.17 o 
   1   4  21        0.34        0.20      2.80 o 
   2   4  21       12.73       18.63      3.60 o 
   3   4  21        6.32        7.79      4.14 o 
   4   4  21       25.50       28.11      5.35 o 
   5   4  21        6.43       -1.69      5.22 o 
  -5   5  21       11.09       12.37      2.97 o 
  -4   5  21        0.81        1.37      2.46 o 
  -3   5  21       24.09       27.86      3.42 o 
  -2   5  21        2.63        2.94      2.49 o 
  -1   5  21        0.36       -1.98      2.19 o 
   0   5  21       16.60       16.09      3.06 o 
   1   5  21       25.14       24.35      4.32 o 
   2   5  21        5.80        7.18      3.07 o 
   3   5  21        1.96       -4.09      3.39 o 
   4   5  21       12.55       13.33      4.83 o 
  -5   6  21       53.42       55.06      4.27 o 
  -4   6  21        0.34        1.61      2.60 o 
  -3   6  21        0.56       -3.32      2.22 o 
  -2   6  21        0.02       -0.31      2.28 o 
  -1   6  21        0.14       -3.31      2.21 o 
   0   6  21        3.79        4.59      3.45 o 
   1   6  21        8.46        8.89      3.56 o 
   2   6  21        3.30        1.94      3.37 o 
   3   6  21        0.58        9.44      4.26 o 
   4   6  21        0.40        8.31      4.49 o 
  -4   7  21        7.20       15.13      3.39 o 
  -3   7  21        1.81        3.38      2.89 o 
  -2   7  21        4.55        3.14      2.69 o 
  -1   7  21        3.15        3.51      3.18 o 
   0   7  21        9.80        6.52      5.30 o 
   1   7  21        9.51       11.99      4.13 o 
   2   7  21        0.96        3.57      3.49 o 
   3   7  21        1.48        7.43      4.96 o 
  -3   8  21       98.39      125.17      6.70 o 
  -2   8  21        4.34        8.24      3.63 o 
  -1   8  21       33.11       36.37      4.93 o 
   0   8  21        0.36        2.08      3.28 o 
   1   8  21        1.35       -4.96      3.32 o 
   2   8  21        3.45        5.14      3.97 o 
  -2   9  21        8.61       12.26      4.86 o 
  -1   9  21       20.28       21.99      6.20 o 
   0   9  21       19.53       25.30      4.79 o 
  -6   0  22       13.50       19.64      4.87 o 
  -5   0  22        5.98        9.50      3.92 o 
  -4   0  22        6.59        4.35      4.71 o 
  -3   0  22        0.11       -1.17      3.20 o 
  -2   0  22       70.79       67.47      6.47 o 
  -1   0  22      127.37      130.33      8.61 o 
   0   0  22       28.69       33.11      7.65 o 
   1   0  22       26.28       28.78      5.29 o 
   2   0  22        1.26        6.70      6.29 o 
   3   0  22       44.45       41.69     10.37 o 
   4   0  22       14.15       23.67      9.01 o 
   5   0  22       24.47       23.46     10.16 o 
  -6   1  22        8.21       12.75      3.22 o 
  -5   1  22       35.69       46.86      3.96 o 
  -4   1  22        6.32       11.20      3.37 o 
  -3   1  22        1.74        1.03      2.38 o 
  -2   1  22        1.31        1.67      2.26 o 
  -1   1  22        1.70        4.80      2.50 o 
   0   1  22       21.83       24.94      3.45 o 
   1   1  22       15.55       18.76      3.21 o 
   2   1  22        0.00        1.86      3.15 o 
   3   1  22        0.00       -3.54      4.19 o 
   4   1  22       10.60       13.10      5.89 o 
  -6   2  22       13.64       16.60      3.17 o 
  -5   2  22        0.03        0.69      2.42 o 
  -4   2  22        0.00        1.08      2.39 o 
  -3   2  22       23.60       28.32      3.51 o 
  -2   2  22      112.79      116.35      5.77 o 
  -1   2  22        5.46        7.99      2.67 o 
   0   2  22        0.77       -0.08      2.32 o 
   1   2  22        2.20       -0.63      2.37 o 
   2   2  22        3.04       -0.24      3.16 o 
   3   2  22        0.13       -5.96      3.98 o 
   4   2  22        0.06        3.28      4.09 o 
  -5   3  22       21.26       22.96      4.88 o 
  -4   3  22       13.16       17.77      3.14 o 
  -3   3  22       20.35       28.63      3.59 o 
  -2   3  22       35.87       44.89      4.11 o 
  -1   3  22        2.81        5.73      2.71 o 
   0   3  22       26.93       29.24      3.61 o 
   1   3  22        2.81        0.70      3.03 o 
   2   3  22        0.88        0.77      3.20 o 
   3   3  22        4.88        8.38      4.17 o 
   4   3  22        5.12        3.59      4.15 o 
  -5   4  22        6.37        9.04      2.87 o 
  -4   4  22       30.21       26.83      3.56 o 
  -3   4  22       48.28       51.29      4.30 o 
  -2   4  22        2.44        1.57      2.56 o 
  -1   4  22        8.87        8.66      3.83 o 
   0   4  22        7.11        6.60      3.51 o 
   1   4  22        0.08        2.79      3.26 o 
   2   4  22        1.19        1.13      2.98 o 
   3   4  22        2.60       -1.74      3.79 o 
   4   4  22       11.92        5.51      4.43 o 
  -5   5  22        6.34        5.30      2.89 o 
  -4   5  22        0.16       -2.67      2.43 o 
  -3   5  22        0.11       -0.74      2.57 o 
  -2   5  22        6.37        4.60      2.78 o 
  -1   5  22       22.62       20.42      3.48 o 
   0   5  22        1.08        1.85      3.05 o 
   1   5  22        4.84       -1.01      3.07 o 
   2   5  22        0.61       -2.96      3.20 o 
   3   5  22        0.16       -1.57      3.81 o 
  -4   6  22       14.49       13.67      3.37 o 
  -3   6  22       24.37       37.89      5.11 o 
  -2   6  22        0.09       -2.27      2.59 o 
  -1   6  22        0.19       -3.09      2.49 o 
   0   6  22        2.07        0.47      3.23 o 
   1   6  22        0.47        1.70      3.45 o 
   2   6  22        4.92        4.36      3.67 o 
   3   6  22        8.16       17.54      6.18 o 
  -3   7  22       72.35       84.30      5.50 o 
  -2   7  22        5.55        8.12      3.39 o 
  -1   7  22       13.62       19.75      4.22 o 
   0   7  22        1.89        6.46      3.71 o 
   1   7  22       10.42       11.61      4.16 o 
   2   7  22        2.07       -1.37      3.65 o 
  -2   8  22       35.96       54.00      8.21 o 
  -1   8  22       29.32       40.27      5.99 o 
   0   8  22        0.04       -3.39      3.45 o 
  -5   1  23        0.32       -1.64      2.48 o 
  -4   1  23       27.12       26.59      3.48 o 
  -3   1  23       30.96       34.34      3.85 o 
  -2   1  23       35.30       35.33      3.95 o 
  -1   1  23       15.11       10.36      3.06 o 
   0   1  23       11.88       12.77      3.10 o 
   1   1  23        9.28        8.93      3.02 o 
   2   1  23        1.03        3.47      4.78 o 
   3   1  23        0.02        6.90      5.11 o 
   4   1  23        1.66        5.12      5.44 o 
  -5   2  23        9.68        7.69      2.98 o 
  -4   2  23        8.18        3.17      3.46 o 
  -3   2  23       21.04       22.33      4.34 o 
  -2   2  23       59.67       67.48      4.99 o 
  -1   2  23        8.25       11.59      3.11 o 
   0   2  23        4.63        9.06      2.96 o 
   1   2  23        0.02       -2.38      3.65 o 
   2   2  23        1.46        2.63      3.38 o 
   3   2  23        0.81       -0.20      4.68 o 
  -4   3  23        0.05        1.99      2.64 o 
  -3   3  23        4.92        1.28      3.21 o 
  -2   3  23       45.88       54.23      4.52 o 
  -1   3  23        0.04        0.08      2.52 o 
   0   3  23       43.45       52.75      5.28 o 
   1   3  23        0.00        3.94      3.27 o 
   2   3  23        0.08       -4.43      2.95 o 
   3   3  23        0.82       -0.22      3.95 o 
  -4   4  23        9.35       10.24      3.21 o 
  -3   4  23       27.18       41.03      4.16 o 
  -2   4  23       13.20       10.53      3.22 o 
  -1   4  23        5.08        5.69      2.85 o 
   0   4  23       19.76        9.77      3.75 o 
   1   4  23        2.46        0.36      3.67 o 
   2   4  23        1.15       -2.22      3.26 o 
   3   4  23        2.64       -2.09      3.98 o 
  -4   5  23       18.63       14.34      3.41 o 
  -3   5  23       14.60       16.83      3.44 o 
  -2   5  23       12.57       15.05      3.45 o 
  -1   5  23       55.54       75.85      5.36 o 
   0   5  23        0.66        1.48      3.40 o 
   1   5  23        0.00       -1.87      3.36 o 
   2   5  23        8.18       10.02      4.22 o 
  -3   6  23       86.70      102.76      6.00 o 
  -2   6  23       10.97       12.68      3.33 o 
  -1   6  23        4.33        2.04      3.50 o 
   0   6  23        0.90       -0.61      3.41 o 
   1   6  23        0.50        1.94      3.60 o 
  -1   7  23        1.59        3.52      5.87 o 
   0   7  23        1.61        5.09      3.87 o 
  -4   0  24       21.12       14.84      4.65 o 
  -3   0  24       24.01       22.09      7.12 o 
  -2   0  24       23.19       25.95      5.29 o 
  -1   0  24        2.11        0.10      3.82 o 
   0   0  24       11.75        6.43      4.19 o 
   1   0  24        2.26        5.73      4.40 o 
   2   0  24        2.39       -8.80      6.39 o 
   3   0  24        1.69        2.83      7.02 o 
  -4   1  24        1.70        3.29      2.80 o 
  -3   1  24       23.66       20.46      3.54 o 
  -2   1  24        0.55       -2.18      2.53 o 
  -1   1  24       14.93       21.04      5.14 o 
   0   1  24        0.13       -3.09      3.54 o 
   1   1  24        0.66        0.61      3.41 o 
   2   1  24        0.07        7.98      5.33 o 
   3   1  24        0.07       -0.16      5.87 o 
  -4   2  24       24.83       27.02      3.85 o 
  -3   2  24        0.94       -3.71      2.48 o 
  -2   2  24        3.97        3.50      2.90 o 
  -1   2  24       41.39       50.70      4.73 o 
   0   2  24       62.88       70.50      5.29 o 
   1   2  24        9.03       11.15      4.88 o 
   2   2  24        1.39       -0.16      4.70 o 
  -3   3  24       23.71       21.36      5.17 o 
  -2   3  24        7.37        5.79      2.97 o 
  -1   3  24       41.96       55.86      7.32 o 
   0   3  24        0.14        2.01      2.90 o 
   1   3  24        1.43        0.82      3.62 o 
   2   3  24        1.63        5.96      5.30 o 
  -3   4  24       40.34       45.44      4.54 o 
  -2   4  24       32.09       38.73      4.33 o 
  -1   4  24       22.33       13.68      3.54 o 
   0   4  24        0.71        0.75      3.43 o 
   1   4  24        0.31       -4.12      3.30 o 
  -2   5  24        0.98       -0.42      3.01 o 
  -1   5  24        0.26       -3.13      4.00 o 
   0   5  24        1.42        0.84      3.62 o 
   1   5  24       13.06       17.74      4.54 o 
  -2   1  25        9.74        9.83      3.23 o 
  -1   1  25        1.15       -3.95      2.63 o 
   0   1  25        5.20        7.30      3.29 o 
   1   1  25        0.16        0.95      3.60 o 
  -2   2  25        1.58       -4.17      2.78 o 
  -1   2  25       16.94       11.20      3.53 o 
   0   2  25        0.99        1.06      3.04 o 
   1   2  25       12.36       11.96      4.48 o 
  -1   3  25        0.06       -0.28      3.01 o 
   0   3  25       29.48       32.50      5.34 o 
                                                 
